# Supplementary material for: Stable luminescent diphenylamine biphenylmethyl radicals with α-type D0 → D1 transition and antiferromagnetic properties
Source: Chem Sci. 2025 Feb 10;16(11):4668–75. doi: 10.1039/d4sc08026b (PMC11815340; doi:10.1039/d4sc08026b)
Supplement: SC-016-D4SC08026B-s002 [file SC-016-D4SC08026B-s002.cif]

# Supplementary Information (SI) for Chemical Science.
# This journal is © The Royal Society of Chemistry 2025

####################################################################### 
# 
# This file contains crystal structure data downloaded from the 
# Cambridge Structural Database (CSD) hosted by the Cambridge 
# Crystallographic Data Centre (CCDC).
# 
# Full information about CCDC data access policies and citation 
# guidelines are available at http://www.ccdc.cam.ac.uk/access/V1 
# 
# Audit and citation data items may have been added by the CCDC. 
# Please retain this information to preserve the provenance of 
# this file and to allow appropriate attribution of the data. 
# 
#######################################################################

data_2
_database_code_depnum_ccdc_archive 'CCDC 2384389'
loop_
_audit_author_name
_audit_author_address
'Sheng xiang Gao'
;Jilin University
China
;
_audit_update_record             
;
2024-09-16 deposited with the CCDC.	2025-01-30 downloaded from the CCDC.
;

_audit_creation_method           SHELXL-2018/3
_shelx_SHELXL_version_number     2018/3
_chemical_name_systematic        ?
_chemical_name_common            ?
_chemical_melting_point          ?
_chemical_formula_moiety         ?
_chemical_formula_sum            'C25 H10 Cl10 N'
_chemical_formula_weight         678.84

loop_
_atom_type_symbol
_atom_type_description
_atom_type_scat_dispersion_real
_atom_type_scat_dispersion_imag
_atom_type_scat_source
C C 0.0033 0.0016 'International Tables Vol C Tables 4.2.6.8 and 6.1.1.4'
H H 0.0000 0.0000 'International Tables Vol C Tables 4.2.6.8 and 6.1.1.4'
Cl Cl 0.1484 0.1585 'International Tables Vol C Tables 4.2.6.8 and 6.1.1.4'
N N 0.0061 0.0033 'International Tables Vol C Tables 4.2.6.8 and 6.1.1.4'

_space_group_crystal_system      triclinic
_space_group_IT_number           2
_space_group_name_H-M_alt        'P -1'
_space_group_name_Hall           '-P 1'

_shelx_space_group_comment       
;
The symmetry employed for this shelxl refinement is uniquely defined
by the following loop, which should always be used as a source of
symmetry information in preference to the above space-group names.
They are only intended as comments.
;

loop_
_space_group_symop_operation_xyz
'x, y, z'
'-x, -y, -z'

_cell_length_a                   8.3050(15)
_cell_length_b                   8.8068(17)
_cell_length_c                   19.111(4)
_cell_angle_alpha                97.232(7)
_cell_angle_beta                 96.934(7)
_cell_angle_gamma                95.160(7)
_cell_volume                     1368.7(5)
_cell_formula_units_Z            2
_cell_measurement_temperature    291(2)
_cell_measurement_reflns_used    9851
_cell_measurement_theta_min      2.575
_cell_measurement_theta_max      27.335

_exptl_crystal_description       block
_exptl_crystal_colour            ?
_exptl_crystal_density_meas      ?
_exptl_crystal_density_method    ?
_exptl_crystal_density_diffrn    1.647
_exptl_crystal_F_000             674
_exptl_transmission_factor_min   ?
_exptl_transmission_factor_max   ?
_exptl_crystal_size_max          ?
_exptl_crystal_size_mid          ?
_exptl_crystal_size_min          ?
_exptl_absorpt_coefficient_mu    1.037
_shelx_estimated_absorpt_T_min   ?
_shelx_estimated_absorpt_T_max   ?
_exptl_absorpt_correction_type   ?
_exptl_absorpt_correction_T_min  ?
_exptl_absorpt_correction_T_max  ?
_exptl_absorpt_process_details   ?
_exptl_absorpt_special_details   ?
_diffrn_ambient_temperature      291(2)
_diffrn_radiation_wavelength     0.71073
_diffrn_radiation_type           MoK\a
_diffrn_source                   ?
_diffrn_measurement_device_type  'CCD area detector'
_diffrn_measurement_method       ?
_diffrn_detector_area_resol_mean ?
_diffrn_reflns_number            44359
_diffrn_reflns_av_unetI/netI     0.0227
_diffrn_reflns_av_R_equivalents  0.0349
_diffrn_reflns_limit_h_min       -10
_diffrn_reflns_limit_h_max       10
_diffrn_reflns_limit_k_min       -11
_diffrn_reflns_limit_k_max       11
_diffrn_reflns_limit_l_min       -24
_diffrn_reflns_limit_l_max       24
_diffrn_reflns_theta_min         2.345
_diffrn_reflns_theta_max         27.533
_diffrn_reflns_theta_full        25.242
_diffrn_measured_fraction_theta_max 0.994
_diffrn_measured_fraction_theta_full 0.998
_diffrn_reflns_Laue_measured_fraction_max 0.994
_diffrn_reflns_Laue_measured_fraction_full 0.998
_diffrn_reflns_point_group_measured_fraction_max 0.994
_diffrn_reflns_point_group_measured_fraction_full 0.998
_reflns_number_total             6268
_reflns_number_gt                5052
_reflns_threshold_expression     'I > 2\s(I)'
_reflns_Friedel_coverage         0.000
_reflns_Friedel_fraction_max     .
_reflns_Friedel_fraction_full    .

_reflns_special_details          
;
 Reflections were merged by SHELXL according to the crystal
 class for the calculation of statistics and refinement.
 
 _reflns_Friedel_fraction is defined as the number of unique
 Friedel pairs measured divided by the number that would be
 possible theoretically, ignoring centric projections and
 systematic absences.
;

_computing_data_collection       ?
_computing_cell_refinement       ?
_computing_data_reduction        ?
_computing_structure_solution    ?
_computing_structure_refinement  'SHELXL-2018/3 (Sheldrick, 2018)'
_computing_molecular_graphics    ?
_computing_publication_material  ?
_refine_special_details          ?
_refine_ls_structure_factor_coef Fsqd
_refine_ls_matrix_type           full
_refine_ls_weighting_scheme      calc
_refine_ls_weighting_details     
'w=1/[\s^2^(Fo^2^)+(0.0460P)^2^+2.2003P] where P=(Fo^2^+2Fc^2^)/3'
_atom_sites_solution_primary     ?
_atom_sites_solution_secondary   ?
_atom_sites_solution_hydrogens   geom
_refine_ls_hydrogen_treatment    constr
_refine_ls_extinction_method     none
_refine_ls_extinction_coef       .
_refine_ls_number_reflns         6268
_refine_ls_number_parameters     325
_refine_ls_number_restraints     0
_refine_ls_R_factor_all          0.0676
_refine_ls_R_factor_gt           0.0521
_refine_ls_wR_factor_ref         0.1431
_refine_ls_wR_factor_gt          0.1316
_refine_ls_goodness_of_fit_ref   1.137
_refine_ls_restrained_S_all      1.137
_refine_ls_shift/su_max          0.001
_refine_ls_shift/su_mean         0.000

loop_
_atom_site_label
_atom_site_type_symbol
_atom_site_fract_x
_atom_site_fract_y
_atom_site_fract_z
_atom_site_U_iso_or_equiv
_atom_site_adp_type
_atom_site_occupancy
_atom_site_site_symmetry_order
_atom_site_calc_flag
_atom_site_refinement_flags_posn
_atom_site_refinement_flags_adp
_atom_site_refinement_flags_occupancy
_atom_site_disorder_assembly
_atom_site_disorder_group
Cl1 Cl -0.19559(11) 1.08227(11) 0.20136(5) 0.0535(2) Uani 1 1 d . . . . .
Cl5 Cl 0.13699(13) 0.58175(11) 0.22876(6) 0.0630(3) Uani 1 1 d . . . . .
Cl6 Cl -0.13207(10) 0.89365(13) 0.36572(5) 0.0567(3) Uani 1 1 d . . . . .
Cl8 Cl 0.47508(10) 0.89348(13) 0.28432(5) 0.0569(3) Uani 1 1 d . . . . .
Cl10 Cl 0.13279(15) 1.35144(13) 0.01730(6) 0.0676(3) Uani 1 1 d . . . . .
Cl11 Cl 0.37581(16) 0.79075(14) 0.54580(5) 0.0742(3) Uani 1 1 d . . . . .
Cl15 Cl 0.30856(17) 0.77721(15) -0.00550(6) 0.0755(3) Uani 1 1 d . . . . .
Cl16 Cl -0.48310(14) 0.51588(16) 0.10632(7) 0.0797(4) Uani 1 1 d . . . . .
Cl17 Cl 0.64237(16) 1.48508(16) 0.31282(7) 0.0840(4) Uani 1 1 d . . . . .
Cl2 Cl 0.1341(2) 1.41528(16) 0.45763(8) 0.1094(6) Uani 1 1 d . . . . .
N3 N 0.1748(3) 1.0540(3) 0.23075(12) 0.0329(5) Uani 1 1 d . . . . .
C4 C 0.1742(3) 0.8934(3) 0.32701(15) 0.0306(6) Uani 1 1 d . . . . .
C6 C -0.0327(3) 0.8286(4) 0.21446(14) 0.0324(6) Uani 1 1 d . . . . .
C9 C 0.1072(3) 0.9255(3) 0.25631(15) 0.0322(6) Uani 1 1 d . . . . .
C11 C -0.0366(4) 0.6678(4) 0.20233(16) 0.0388(7) Uani 1 1 d . . . . .
C12 C 0.3789(5) 1.4384(4) 0.37853(19) 0.0537(9) Uani 1 1 d . . . . .
H12 H 0.424999 1.521790 0.411882 0.064 Uiso 1 1 calc R U . . .
C15 C 0.0748(4) 0.8729(4) 0.38069(16) 0.0362(6) Uani 1 1 d . . . . .
C17 C 0.2297(4) 0.9257(4) 0.11630(17) 0.0397(7) Uani 1 1 d . . . . .
H17 H 0.249189 0.837047 0.136353 0.048 Uiso 1 1 calc R U . . .
C19 C -0.1773(4) 0.8868(4) 0.18708(15) 0.0372(7) Uani 1 1 d . . . . .
C20 C 0.1859(4) 1.0537(4) 0.15675(15) 0.0343(6) Uani 1 1 d . . . . .
C25 C 0.2410(4) 1.1871(3) 0.27908(15) 0.0350(6) Uani 1 1 d . . . . .
C28 C 0.4046(4) 0.8513(4) 0.41297(18) 0.0445(8) Uani 1 1 d . . . . .
H28 H 0.515639 0.844402 0.423915 0.053 Uiso 1 1 calc R U . . .
C30 C 0.1550(4) 1.1853(4) 0.12646(16) 0.0404(7) Uani 1 1 d . . . . .
H30 H 0.124369 1.270643 0.153527 0.048 Uiso 1 1 calc R U . . .
C32 C -0.1725(4) 0.5711(4) 0.16832(18) 0.0473(8) Uani 1 1 d . . . . .
H32 H -0.170414 0.464870 0.161485 0.057 Uiso 1 1 calc R U . . .
C33 C -0.3138(4) 0.7920(4) 0.15263(17) 0.0438(8) Uani 1 1 d . . . . .
H33 H -0.406611 0.834067 0.134935 0.053 Uiso 1 1 calc R U . . .
C34 C 0.1599(4) 1.2364(4) 0.33606(18) 0.0440(8) Uani 1 1 d . . . . .
H34 H 0.058786 1.187297 0.340958 0.053 Uiso 1 1 calc R U . . .
C35 C 0.2149(5) 1.0622(5) 0.01332(18) 0.0513(9) Uani 1 1 d . . . . .
H35 H 0.224740 1.064812 -0.034479 0.062 Uiso 1 1 calc R U . . .
C38 C 0.3407(4) 0.8807(4) 0.34656(17) 0.0368(6) Uani 1 1 d . . . . .
C39 C 0.1350(4) 0.8420(4) 0.44775(17) 0.0454(8) Uani 1 1 d . . . . .
H39 H 0.065798 0.828344 0.481751 0.054 Uiso 1 1 calc R U . . .
C40 C 0.1706(4) 1.1871(4) 0.05519(17) 0.0439(8) Uani 1 1 d . . . . .
C43 C -0.3099(4) 0.6358(5) 0.14508(18) 0.0487(9) Uani 1 1 d . . . . .
C47 C 0.2999(5) 0.8322(4) 0.46276(17) 0.0467(8) Uani 1 1 d . . . . .
C50 C 0.3900(4) 1.2651(4) 0.27100(17) 0.0421(7) Uani 1 1 d . . . . .
H50 H 0.444522 1.233730 0.232827 0.050 Uiso 1 1 calc R U . . .
C51 C 0.2439(4) 0.9331(4) 0.04517(18) 0.0471(8) Uani 1 1 d . . . . .
C52 C 0.4549(5) 1.3896(4) 0.32065(18) 0.0472(8) Uani 1 1 d . . . . .
C53 C 0.2321(5) 1.3589(4) 0.3850(2) 0.0539(9) Uani 1 1 d . . . . .

loop_
_atom_site_aniso_label
_atom_site_aniso_U_11
_atom_site_aniso_U_22
_atom_site_aniso_U_33
_atom_site_aniso_U_23
_atom_site_aniso_U_13
_atom_site_aniso_U_12
Cl1 0.0444(4) 0.0515(5) 0.0696(6) 0.0189(4) 0.0077(4) 0.0169(4)
Cl5 0.0611(6) 0.0411(5) 0.0802(7) -0.0026(4) -0.0149(5) 0.0173(4)
Cl6 0.0343(4) 0.0930(8) 0.0460(5) 0.0164(5) 0.0129(3) 0.0053(4)
Cl8 0.0323(4) 0.0860(7) 0.0574(5) 0.0173(5) 0.0126(4) 0.0140(4)
Cl10 0.0859(8) 0.0650(6) 0.0564(6) 0.0334(5) 0.0033(5) 0.0051(5)
Cl11 0.0954(8) 0.0731(7) 0.0477(5) 0.0242(5) -0.0227(5) -0.0041(6)
Cl15 0.0961(9) 0.0814(8) 0.0523(6) -0.0054(5) 0.0240(6) 0.0291(7)
Cl16 0.0530(6) 0.0899(9) 0.0810(8) -0.0123(6) -0.0084(5) -0.0186(6)
Cl17 0.0744(7) 0.0893(9) 0.0778(7) 0.0097(6) 0.0079(6) -0.0416(7)
Cl2 0.1613(15) 0.0676(8) 0.1002(10) -0.0299(7) 0.0845(11) -0.0150(8)
N3 0.0364(13) 0.0343(13) 0.0294(11) 0.0072(10) 0.0076(10) 0.0026(10)
C4 0.0307(13) 0.0301(14) 0.0314(13) 0.0067(11) 0.0042(11) 0.0023(11)
C6 0.0295(13) 0.0404(16) 0.0279(13) 0.0065(11) 0.0058(11) 0.0025(12)
C9 0.0285(13) 0.0348(15) 0.0348(14) 0.0092(12) 0.0056(11) 0.0034(11)
C11 0.0374(16) 0.0417(18) 0.0364(15) 0.0053(13) 0.0012(12) 0.0043(13)
C12 0.080(3) 0.0340(18) 0.0439(18) 0.0034(14) 0.0044(18) -0.0031(17)
C15 0.0380(15) 0.0382(16) 0.0324(14) 0.0076(12) 0.0047(12) 0.0000(13)
C17 0.0399(16) 0.0425(18) 0.0382(16) 0.0084(13) 0.0076(13) 0.0045(14)
C19 0.0340(15) 0.0492(18) 0.0307(14) 0.0105(13) 0.0069(11) 0.0062(13)
C20 0.0353(15) 0.0380(16) 0.0305(14) 0.0082(12) 0.0064(11) 0.0004(12)
C25 0.0399(16) 0.0326(15) 0.0337(14) 0.0089(12) 0.0052(12) 0.0036(12)
C28 0.0418(17) 0.0407(18) 0.0470(18) 0.0069(14) -0.0103(14) 0.0029(14)
C30 0.0446(17) 0.0408(18) 0.0359(15) 0.0081(13) 0.0042(13) 0.0026(14)
C32 0.051(2) 0.0443(19) 0.0428(17) -0.0009(14) 0.0067(15) -0.0038(16)
C33 0.0293(14) 0.068(2) 0.0346(15) 0.0088(15) 0.0019(12) 0.0074(15)
C34 0.055(2) 0.0309(16) 0.0499(18) 0.0067(13) 0.0212(16) 0.0053(14)
C35 0.055(2) 0.070(3) 0.0303(15) 0.0122(16) 0.0080(14) 0.0047(18)
C38 0.0314(14) 0.0382(16) 0.0413(16) 0.0066(13) 0.0049(12) 0.0038(12)
C39 0.054(2) 0.048(2) 0.0332(15) 0.0106(13) 0.0063(14) -0.0058(16)
C40 0.0434(17) 0.050(2) 0.0387(16) 0.0182(14) -0.0005(13) -0.0034(15)
C43 0.0393(17) 0.064(2) 0.0382(17) -0.0016(15) 0.0049(13) -0.0104(16)
C47 0.061(2) 0.0379(18) 0.0365(16) 0.0103(13) -0.0104(15) -0.0016(15)
C50 0.0426(17) 0.0492(19) 0.0353(15) 0.0094(13) 0.0091(13) -0.0006(14)
C51 0.0486(19) 0.055(2) 0.0374(16) -0.0003(15) 0.0101(14) 0.0069(16)
C52 0.054(2) 0.0425(19) 0.0434(18) 0.0139(14) 0.0009(15) -0.0093(15)
C53 0.079(3) 0.0377(18) 0.0484(19) 0.0027(15) 0.0260(19) 0.0059(18)

_geom_special_details            
;
 All esds (except the esd in the dihedral angle between two l.s. planes)
 are estimated using the full covariance matrix.  The cell esds are taken
 into account individually in the estimation of esds in distances, angles
 and torsion angles; correlations between esds in cell parameters are only
 used when they are defined by crystal symmetry.  An approximate (isotropic)
 treatment of cell esds is used for estimating esds involving l.s. planes.
;

loop_
_geom_bond_atom_site_label_1
_geom_bond_atom_site_label_2
_geom_bond_distance
_geom_bond_site_symmetry_2
_geom_bond_publ_flag
Cl1 C19 1.732(4) . ?
Cl5 C11 1.739(3) . ?
Cl6 C15 1.737(3) . ?
Cl8 C38 1.733(3) . ?
Cl10 C40 1.734(4) . ?
Cl11 C47 1.731(3) . ?
Cl15 C51 1.742(4) . ?
Cl16 C43 1.734(3) . ?
Cl17 C52 1.734(4) . ?
Cl2 C53 1.734(4) . ?
N3 C9 1.388(4) . ?
N3 C25 1.421(4) . ?
N3 C20 1.428(4) . ?
C4 C38 1.407(4) . ?
C4 C15 1.411(4) . ?
C4 C9 1.469(4) . ?
C6 C11 1.402(4) . ?
C6 C19 1.416(4) . ?
C6 C9 1.464(4) . ?
C11 C32 1.391(4) . ?
C12 C53 1.377(6) . ?
C12 C52 1.380(5) . ?
C12 H12 0.9300 . ?
C15 C39 1.387(4) . ?
C17 C20 1.387(4) . ?
C17 C51 1.388(5) . ?
C17 H17 0.9300 . ?
C19 C33 1.388(5) . ?
C20 C30 1.390(4) . ?
C25 C34 1.392(4) . ?
C25 C50 1.395(4) . ?
C28 C47 1.380(5) . ?
C28 C38 1.380(4) . ?
C28 H28 0.9300 . ?
C30 C40 1.386(4) . ?
C30 H30 0.9300 . ?
C32 C43 1.372(5) . ?
C32 H32 0.9300 . ?
C33 C43 1.369(5) . ?
C33 H33 0.9300 . ?
C34 C53 1.376(5) . ?
C34 H34 0.9300 . ?
C35 C51 1.381(5) . ?
C35 C40 1.382(5) . ?
C35 H35 0.9300 . ?
C39 C47 1.377(5) . ?
C39 H39 0.9300 . ?
C50 C52 1.379(5) . ?
C50 H50 0.9300 . ?

loop_
_geom_angle_atom_site_label_1
_geom_angle_atom_site_label_2
_geom_angle_atom_site_label_3
_geom_angle
_geom_angle_site_symmetry_1
_geom_angle_site_symmetry_3
_geom_angle_publ_flag
C9 N3 C25 119.8(2) . . ?
C9 N3 C20 121.4(2) . . ?
C25 N3 C20 118.8(2) . . ?
C38 C4 C15 114.9(3) . . ?
C38 C4 C9 123.1(3) . . ?
C15 C4 C9 122.0(3) . . ?
C11 C6 C19 114.8(3) . . ?
C11 C6 C9 121.6(3) . . ?
C19 C6 C9 123.5(3) . . ?
N3 C9 C6 120.1(3) . . ?
N3 C9 C4 118.7(2) . . ?
C6 C9 C4 121.2(2) . . ?
C32 C11 C6 123.4(3) . . ?
C32 C11 Cl5 117.1(3) . . ?
C6 C11 Cl5 119.5(2) . . ?
C53 C12 C52 117.4(3) . . ?
C53 C12 H12 121.3 . . ?
C52 C12 H12 121.3 . . ?
C39 C15 C4 123.1(3) . . ?
C39 C15 Cl6 116.7(2) . . ?
C4 C15 Cl6 120.1(2) . . ?
C20 C17 C51 118.3(3) . . ?
C20 C17 H17 120.8 . . ?
C51 C17 H17 120.8 . . ?
C33 C19 C6 122.7(3) . . ?
C33 C19 Cl1 116.8(3) . . ?
C6 C19 Cl1 120.4(2) . . ?
C17 C20 C30 120.7(3) . . ?
C17 C20 N3 120.6(3) . . ?
C30 C20 N3 118.7(3) . . ?
C34 C25 C50 120.0(3) . . ?
C34 C25 N3 119.9(3) . . ?
C50 C25 N3 120.1(3) . . ?
C47 C28 C38 118.5(3) . . ?
C47 C28 H28 120.8 . . ?
C38 C28 H28 120.8 . . ?
C40 C30 C20 118.8(3) . . ?
C40 C30 H30 120.6 . . ?
C20 C30 H30 120.6 . . ?
C43 C32 C11 118.5(3) . . ?
C43 C32 H32 120.8 . . ?
C11 C32 H32 120.8 . . ?
C43 C33 C19 119.0(3) . . ?
C43 C33 H33 120.5 . . ?
C19 C33 H33 120.5 . . ?
C53 C34 C25 118.8(3) . . ?
C53 C34 H34 120.6 . . ?
C25 C34 H34 120.6 . . ?
C51 C35 C40 117.5(3) . . ?
C51 C35 H35 121.3 . . ?
C40 C35 H35 121.3 . . ?
C28 C38 C4 123.4(3) . . ?
C28 C38 Cl8 116.8(2) . . ?
C4 C38 Cl8 119.8(2) . . ?
C47 C39 C15 118.4(3) . . ?
C47 C39 H39 120.8 . . ?
C15 C39 H39 120.8 . . ?
C35 C40 C30 122.1(3) . . ?
C35 C40 Cl10 119.0(3) . . ?
C30 C40 Cl10 118.9(3) . . ?
C33 C43 C32 121.7(3) . . ?
C33 C43 Cl16 119.5(3) . . ?
C32 C43 Cl16 118.8(3) . . ?
C39 C47 C28 121.7(3) . . ?
C39 C47 Cl11 118.8(3) . . ?
C28 C47 Cl11 119.5(3) . . ?
C52 C50 C25 118.8(3) . . ?
C52 C50 H50 120.6 . . ?
C25 C50 H50 120.6 . . ?
C35 C51 C17 122.6(3) . . ?
C35 C51 Cl15 118.3(3) . . ?
C17 C51 Cl15 119.1(3) . . ?
C50 C52 C12 122.4(3) . . ?
C50 C52 Cl17 119.5(3) . . ?
C12 C52 Cl17 118.1(3) . . ?
C34 C53 C12 122.6(3) . . ?
C34 C53 Cl2 118.6(3) . . ?
C12 C53 Cl2 118.8(3) . . ?

loop_
_geom_torsion_atom_site_label_1
_geom_torsion_atom_site_label_2
_geom_torsion_atom_site_label_3
_geom_torsion_atom_site_label_4
_geom_torsion
_geom_torsion_site_symmetry_1
_geom_torsion_site_symmetry_2
_geom_torsion_site_symmetry_3
_geom_torsion_site_symmetry_4
_geom_torsion_publ_flag
C25 N3 C9 C6 146.0(3) . . . . ?
C20 N3 C9 C6 -36.7(4) . . . . ?
C25 N3 C9 C4 -31.3(4) . . . . ?
C20 N3 C9 C4 146.0(3) . . . . ?
C11 C6 C9 N3 132.1(3) . . . . ?
C19 C6 C9 N3 -52.0(4) . . . . ?
C11 C6 C9 C4 -50.7(4) . . . . ?
C19 C6 C9 C4 125.2(3) . . . . ?
C38 C4 C9 N3 -54.2(4) . . . . ?
C15 C4 C9 N3 125.9(3) . . . . ?
C38 C4 C9 C6 128.5(3) . . . . ?
C15 C4 C9 C6 -51.4(4) . . . . ?
C19 C6 C11 C32 -2.1(4) . . . . ?
C9 C6 C11 C32 174.2(3) . . . . ?
C19 C6 C11 Cl5 176.4(2) . . . . ?
C9 C6 C11 Cl5 -7.3(4) . . . . ?
C38 C4 C15 C39 -0.2(5) . . . . ?
C9 C4 C15 C39 179.8(3) . . . . ?
C38 C4 C15 Cl6 177.1(2) . . . . ?
C9 C4 C15 Cl6 -2.9(4) . . . . ?
C11 C6 C19 C33 1.7(4) . . . . ?
C9 C6 C19 C33 -174.5(3) . . . . ?
C11 C6 C19 Cl1 176.9(2) . . . . ?
C9 C6 C19 Cl1 0.7(4) . . . . ?
C51 C17 C20 C30 0.8(5) . . . . ?
C51 C17 C20 N3 -177.9(3) . . . . ?
C9 N3 C20 C17 -40.8(4) . . . . ?
C25 N3 C20 C17 136.6(3) . . . . ?
C9 N3 C20 C30 140.5(3) . . . . ?
C25 N3 C20 C30 -42.2(4) . . . . ?
C9 N3 C25 C34 -41.3(4) . . . . ?
C20 N3 C25 C34 141.3(3) . . . . ?
C9 N3 C25 C50 136.4(3) . . . . ?
C20 N3 C25 C50 -41.0(4) . . . . ?
C17 C20 C30 C40 -0.7(5) . . . . ?
N3 C20 C30 C40 178.0(3) . . . . ?
C6 C11 C32 C43 0.3(5) . . . . ?
Cl5 C11 C32 C43 -178.2(3) . . . . ?
C6 C19 C33 C43 0.5(5) . . . . ?
Cl1 C19 C33 C43 -174.9(2) . . . . ?
C50 C25 C34 C53 -2.2(5) . . . . ?
N3 C25 C34 C53 175.4(3) . . . . ?
C47 C28 C38 C4 0.4(5) . . . . ?
C47 C28 C38 Cl8 -176.6(3) . . . . ?
C15 C4 C38 C28 -0.3(5) . . . . ?
C9 C4 C38 C28 179.7(3) . . . . ?
C15 C4 C38 Cl8 176.7(2) . . . . ?
C9 C4 C38 Cl8 -3.3(4) . . . . ?
C4 C15 C39 C47 0.5(5) . . . . ?
Cl6 C15 C39 C47 -176.9(3) . . . . ?
C51 C35 C40 C30 -0.1(5) . . . . ?
C51 C35 C40 Cl10 -179.9(3) . . . . ?
C20 C30 C40 C35 0.4(5) . . . . ?
C20 C30 C40 Cl10 -179.8(2) . . . . ?
C19 C33 C43 C32 -2.5(5) . . . . ?
C19 C33 C43 Cl16 176.6(2) . . . . ?
C11 C32 C43 C33 2.1(5) . . . . ?
C11 C32 C43 Cl16 -177.0(3) . . . . ?
C15 C39 C47 C28 -0.4(5) . . . . ?
C15 C39 C47 Cl11 -179.0(3) . . . . ?
C38 C28 C47 C39 -0.1(5) . . . . ?
C38 C28 C47 Cl11 178.5(3) . . . . ?
C34 C25 C50 C52 0.7(5) . . . . ?
N3 C25 C50 C52 -177.0(3) . . . . ?
C40 C35 C51 C17 0.2(5) . . . . ?
C40 C35 C51 Cl15 -177.2(3) . . . . ?
C20 C17 C51 C35 -0.5(5) . . . . ?
C20 C17 C51 Cl15 176.9(2) . . . . ?
C25 C50 C52 C12 0.9(5) . . . . ?
C25 C50 C52 Cl17 178.4(3) . . . . ?
C53 C12 C52 C50 -0.9(6) . . . . ?
C53 C12 C52 Cl17 -178.4(3) . . . . ?
C25 C34 C53 C12 2.3(6) . . . . ?
C25 C34 C53 Cl2 -177.6(3) . . . . ?
C52 C12 C53 C34 -0.8(6) . . . . ?
C52 C12 C53 Cl2 179.2(3) . . . . ?

_refine_diff_density_max         0.577
_refine_diff_density_min         -0.455
_refine_diff_density_rms         0.111

_shelx_res_file                  
;
TITL 2 in P-1 #2 New: P-1
    2.res
    created by SHELXL-2018/3 at 18:36:11 on 15-Sep-2024
CELL 0.71073 8.305 8.8068 19.111 97.232 96.934 95.16
ZERR 2 0.0015 0.0017 0.004 0.007 0.007 0.007
LATT 1
SFAC C H Cl N
UNIT 50 20 20 2

L.S. 5
PLAN  -20
TEMP 18
BOND $H
CONF
fmap 2
acta
REM <olex2.extras>
REM <HklSrc "%.\\2.hkl">
REM </olex2.extras>

WGHT    0.046000    2.200300
FVAR       0.11476
CL1   3   -0.195594    1.082267    0.201361    11.00000    0.04439    0.05146 =
         0.06963    0.01886    0.00768    0.01686
CL5   3    0.136988    0.581748    0.228758    11.00000    0.06113    0.04107 =
         0.08018   -0.00257   -0.01485    0.01735
CL6   3   -0.132070    0.893655    0.365724    11.00000    0.03431    0.09305 =
         0.04605    0.01640    0.01287    0.00525
CL8   3    0.475075    0.893479    0.284324    11.00000    0.03228    0.08599 =
         0.05735    0.01732    0.01263    0.01404
CL10  3    0.132791    1.351438    0.017305    11.00000    0.08592    0.06498 =
         0.05638    0.03342    0.00328    0.00508
CL11  3    0.375809    0.790745    0.545802    11.00000    0.09542    0.07309 =
         0.04767    0.02419   -0.02267   -0.00412
CL15  3    0.308555    0.777208   -0.005502    11.00000    0.09608    0.08144 =
         0.05227   -0.00539    0.02403    0.02911
CL16  3   -0.483096    0.515880    0.106322    11.00000    0.05296    0.08988 =
         0.08096   -0.01231   -0.00838   -0.01862
CL17  3    0.642366    1.485083    0.312819    11.00000    0.07438    0.08935 =
         0.07776    0.00966    0.00789   -0.04164
CL2   3    0.134091    1.415282    0.457633    11.00000    0.16132    0.06763 =
         0.10024   -0.02987    0.08446   -0.01501
N3    4    0.174845    1.053999    0.230754    11.00000    0.03644    0.03428 =
         0.02938    0.00716    0.00756    0.00260
C4    1    0.174189    0.893424    0.327008    11.00000    0.03074    0.03014 =
         0.03144    0.00669    0.00415    0.00233
C6    1   -0.032748    0.828588    0.214458    11.00000    0.02950    0.04042 =
         0.02785    0.00651    0.00577    0.00250
C9    1    0.107242    0.925465    0.256312    11.00000    0.02854    0.03482 =
         0.03477    0.00921    0.00562    0.00337
C11   1   -0.036591    0.667821    0.202326    11.00000    0.03744    0.04174 =
         0.03640    0.00533    0.00117    0.00434
C12   1    0.378860    1.438411    0.378529    11.00000    0.08002    0.03396 =
         0.04386    0.00340    0.00436   -0.00308
AFIX  43
H12   2    0.424999    1.521790    0.411882    11.00000   -1.20000
AFIX   0
C15   1    0.074800    0.872866    0.380693    11.00000    0.03805    0.03816 =
         0.03244    0.00762    0.00470   -0.00003
C17   1    0.229749    0.925657    0.116302    11.00000    0.03994    0.04247 =
         0.03817    0.00836    0.00764    0.00452
AFIX  43
H17   2    0.249189    0.837047    0.136353    11.00000   -1.20000
AFIX   0
C19   1   -0.177350    0.886787    0.187080    11.00000    0.03397    0.04924 =
         0.03070    0.01049    0.00689    0.00620
C20   1    0.185860    1.053728    0.156749    11.00000    0.03529    0.03800 =
         0.03050    0.00822    0.00635    0.00044
C25   1    0.241022    1.187079    0.279085    11.00000    0.03985    0.03257 =
         0.03372    0.00888    0.00517    0.00357
C28   1    0.404567    0.851257    0.412975    11.00000    0.04184    0.04067 =
         0.04696    0.00691   -0.01029    0.00291
AFIX  43
H28   2    0.515639    0.844402    0.423915    11.00000   -1.20000
AFIX   0
C30   1    0.154976    1.185333    0.126460    11.00000    0.04461    0.04079 =
         0.03589    0.00811    0.00418    0.00255
AFIX  43
H30   2    0.124369    1.270643    0.153527    11.00000   -1.20000
AFIX   0
C32   1   -0.172541    0.571070    0.168321    11.00000    0.05145    0.04427 =
         0.04280   -0.00091    0.00667   -0.00384
AFIX  43
H32   2   -0.170414    0.464870    0.161485    11.00000   -1.20000
AFIX   0
C33   1   -0.313832    0.792049    0.152632    11.00000    0.02926    0.06774 =
         0.03463    0.00884    0.00185    0.00745
AFIX  43
H33   2   -0.406611    0.834067    0.134935    11.00000   -1.20000
AFIX   0
C34   1    0.159925    1.236359    0.336057    11.00000    0.05530    0.03089 =
         0.04989    0.00668    0.02117    0.00534
AFIX  43
H34   2    0.058786    1.187297    0.340958    11.00000   -1.20000
AFIX   0
C35   1    0.214872    1.062161    0.013322    11.00000    0.05489    0.07026 =
         0.03033    0.01217    0.00800    0.00465
AFIX  43
H35   2    0.224740    1.064812   -0.034479    11.00000   -1.20000
AFIX   0
C38   1    0.340718    0.880745    0.346562    11.00000    0.03141    0.03817 =
         0.04129    0.00659    0.00494    0.00383
C39   1    0.135037    0.842033    0.447750    11.00000    0.05407    0.04820 =
         0.03324    0.01064    0.00626   -0.00576
AFIX  43
H39   2    0.065798    0.828344    0.481751    11.00000   -1.20000
AFIX   0
C40   1    0.170610    1.187145    0.055194    11.00000    0.04344    0.04952 =
         0.03873    0.01819   -0.00047   -0.00344
C43   1   -0.309884    0.635843    0.145085    11.00000    0.03925    0.06351 =
         0.03815   -0.00165    0.00493   -0.01035
C47   1    0.299868    0.832179    0.462764    11.00000    0.06140    0.03792 =
         0.03655    0.01035   -0.01042   -0.00158
C50   1    0.390010    1.265100    0.270997    11.00000    0.04258    0.04915 =
         0.03531    0.00942    0.00910   -0.00055
AFIX  43
H50   2    0.444522    1.233730    0.232827    11.00000   -1.20000
AFIX   0
C51   1    0.243905    0.933121    0.045170    11.00000    0.04861    0.05484 =
         0.03744   -0.00032    0.01010    0.00695
C52   1    0.454887    1.389559    0.320650    11.00000    0.05372    0.04251 =
         0.04345    0.01389    0.00090   -0.00929
C53   1    0.232081    1.358945    0.384984    11.00000    0.07897    0.03769 =
         0.04841    0.00274    0.02601    0.00592
HKLF 4 1 0 -0.5 0 -1 0 0 0 0 -1


REM  2 in P-1 #2 New: P-1
REM wR2 = 0.1431, GooF = S = 1.137, Restrained GooF = 1.137 for all data
REM R1 = 0.0521 for 5052 Fo > 4sig(Fo) and 0.0676 for all 6268 data
REM 325 parameters refined using 0 restraints

END

WGHT      0.0457      2.2099

REM Highest difference peak  0.577,  deepest hole -0.455,  1-sigma level  0.111
Q1    1  -0.1799  0.9801  0.1922  11.00000  0.05    0.58
Q2    1   0.6550  1.3763  0.3076  11.00000  0.05    0.47
Q3    1   0.1179  1.4219  0.0475  11.00000  0.05    0.45
Q4    1   0.3301  0.8855  0.0039  11.00000  0.05    0.45
Q5    1   0.4737  0.7731  0.2810  11.00000  0.05    0.44
Q6    1  -0.5095  0.6018  0.1269  11.00000  0.05    0.43
Q7    1   0.1939  0.7606 -0.0105  11.00000  0.05    0.42
Q8    1  -0.0264  0.7544  0.2072  11.00000  0.05    0.41
Q9    1  -0.1906  1.1963  0.2068  11.00000  0.05    0.41
Q10   1   0.0323  1.3994  0.4228  11.00000  0.05    0.41
Q11   1   0.1234  0.4748  0.2185  11.00000  0.05    0.40
Q12   1   0.0927  1.2486  0.0111  11.00000  0.05    0.39
Q13   1  -0.3752  0.5939  0.1360  11.00000  0.05    0.39
Q14   1  -0.0884  0.8721  0.2002  11.00000  0.05    0.39
Q15   1   0.0334  0.8686  0.2271  11.00000  0.05    0.39
Q16   1   0.1962  1.3371  0.4662  11.00000  0.05    0.39
Q17   1  -0.0388  0.8382  0.3718  11.00000  0.05    0.38
Q18   1   0.0326  0.6438  0.2075  11.00000  0.05    0.37
Q19   1  -0.1462  0.7558  0.3608  11.00000  0.05    0.37
Q20   1  -0.0287  0.8883  0.3784  11.00000  0.05    0.37
;
_shelx_res_checksum              1566

_shelx_hkl_file                  
;
  -1   0   0   24.28    0.65
  -2   0   0   16.06    0.46
  -2   0   0   16.04    0.44
  -2   0   0   16.01    0.44
  -2   0   0   15.94    0.44
  -2   0   0   15.86    0.46
  -2   0   0   16.23    0.51
   2   0   0   16.96    0.46
   2   0   0   16.15    0.44
   2   0   0   15.99    0.45
   2   0   0   16.28    0.45
   2   0   0   16.31    0.46
   2   0   0   15.51    0.51
  -3   0   0  144.73    3.91
  -3   0   0  146.91    3.87
  -3   0   0  145.58    3.87
  -3   0   0  146.85    3.88
  -3   0   0  145.85    3.91
  -3   0   0  144.86    3.97
   3   0   0  144.90    3.87
   3   0   0  145.92    3.98
   3   0   0  150.25    3.88
   3   0   0  150.66    3.90
   3   0   0  153.40    3.95
  -4   0   0   51.18    1.33
  -4   0   0   49.13    1.37
  -4   0   0   46.82    1.37
  -4   0   0   48.67    1.32
  -4   0   0   48.38    1.46
  -4   0   0   49.53    1.34
   4   0   0   50.34    1.38
   4   0   0   49.85    1.32
   4   0   0   52.11    1.34
   4   0   0   49.09    1.47
  -5   0   0    0.16    0.07
  -5   0   0    0.30    0.09
   5   0   0    0.14    0.04
   5   0   0    0.22    0.09
   5   0   0   -0.06    0.21
   5   0   0    0.14    0.05
  -6   0   0   11.77    0.44
  -6   0   0   12.00    0.37
   6   0   0   12.66    0.39
   6   0   0   11.76    0.36
   6   0   0   12.38    0.45
   6   0   0   12.41    0.58
  -7   0   0   10.15    0.42
  -7   0   0   10.79    0.34
  -7   0   0   10.54    0.34
   7   0   0   10.81    0.36
   7   0   0   10.79    0.44
   7   0   0   10.39    0.58
   8   0   0    1.33    0.22
   8   0   0    1.05    0.12
   9   0   0    0.45    0.34
 -10   0   0    0.28    0.11
  10   0   0    0.53    0.34
 -11   0   0   -0.11    0.07
 -11   0   0   -0.03    0.10
  11   0   0    0.21    0.31
  11  -1   0    0.37    0.35
 -11   1   0   -0.08    0.16
  10  -1   0    0.25    0.29
 -10   1   0    0.07    0.09
 -10   1   0   -0.11    0.10
   9  -1   0   -0.20    0.28
   9  -1   0    0.06    0.13
  -9   1   0    0.06    0.09
   8  -1   0    0.17    0.14
  -8   1   0   -0.04    0.06
  -8   1   0   -0.01    0.08
   7  -1   0    0.55    0.29
   7  -1   0    0.23    0.12
  -7   1   0    0.04    0.07
   6  -1   0   -0.04    0.08
   6  -1   0    0.28    0.10
  -6   1   0    0.06    0.06
  -6   1   0   -0.13    0.07
   5  -1   0    0.03    0.08
   5  -1   0   -0.03    0.04
   5  -1   0   -0.10    0.19
  -5   1   0   -0.03    0.06
  -5   1   0   -0.08    0.05
  -5   1   0   -0.06    0.17
  -5   1   0   -0.08    0.05
   4  -1   0   13.46    0.52
  -4   1   0   14.15    0.43
  -4   1   0   12.47    0.51
  -4   1   0   12.74    0.43
  -4   1   0   13.38    0.40
   3  -1   0   -0.04    0.03
   2  -1   0    0.00    0.02
   2  -1   0    0.05    0.04
   2  -1   0   -0.10    0.10
  -2   1   0    0.01    0.02
  -2   1   0    0.06    0.04
  -2   1   0   -0.13    0.09
   1  -1   0    0.12    0.03
  -1   1   0    0.06    0.01
  -1   1   0    0.14    0.11
  -1  -1   0    0.06    0.02
  -1  -1   0    0.06    0.02
  -1  -1   0    0.07    0.01
  -1  -1   0    0.04    0.02
  -1  -1   0    0.08    0.02
  -1  -1   0    0.04    0.02
   1   1   0    0.09    0.08
  -2  -1   0    0.01    0.02
  -2  -1   0    0.01    0.03
  -2  -1   0   -0.01    0.03
  -2  -1   0    0.01    0.04
  -2  -1   0    0.02    0.03
  -2  -1   0    0.02    0.02
   2   1   0    0.03    0.02
   2   1   0   -0.04    0.10
   2   1   0    0.05    0.03
   2   1   0    0.12    0.03
   2   1   0    0.01    0.03
   2   1   0    0.08    0.02
   2   1   0   -0.05    0.04
   3   1   0    0.06    0.03
   3   1   0    0.01    0.06
   3   1   0   -0.01    0.14
  -5  -1   0    0.21    0.08
  -5  -1   0    0.15    0.09
   5   1   0    0.13    0.08
  -6  -1   0   -0.02    0.06
  -6  -1   0    0.02    0.06
  -6  -1   0    0.08    0.05
  -6  -1   0    0.10    0.05
  -6  -1   0    0.19    0.06
   6   1   0   -0.01    0.05
   6   1   0    0.09    0.05
   6   1   0    0.09    0.04
   6   1   0    0.07    0.24
   6   1   0    0.10    0.09
  -7  -1   0    0.20    0.06
  -7  -1   0    0.06    0.08
   7   1   0    0.23    0.06
   7   1   0    0.22    0.06
   7   1   0    0.23    0.12
   7   1   0    0.09    0.28
  -8  -1   0    0.21    0.10
  -8  -1   0    0.12    0.06
  -8  -1   0    0.11    0.06
  -8  -1   0    0.13    0.07
  -8  -1   0    0.20    0.07
   8   1   0    0.05    0.51
   8   1   0    0.10    0.06
   8   1   0    0.09    0.05
  -9  -1   0    0.02    0.07
  -9  -1   0   -0.03    0.07
  -9  -1   0   -0.01    0.08
  -9  -1   0   -0.07    0.06
   9   1   0    0.10    0.06
   9   1   0   -0.03    0.28
 -10  -1   0   -0.19    0.09
 -10  -1   0   -0.15    0.07
 -10  -1   0   -0.10    0.08
 -10  -1   0    0.05    0.07
  10   1   0   -0.04    0.28
 -11  -1   0   -0.04    0.10
 -11  -1   0    0.15    0.10
  11   1   0    0.26    0.32
  11  -2   0    0.25    0.28
 -11   2   0   -0.06    0.12
  10  -2   0    0.69    0.32
  10  -2   0    0.41    0.16
 -10   2   0    0.12    0.12
 -10   2   0    0.17    0.10
   9  -2   0    1.34    0.21
  -9   2   0    1.13    0.18
  -9   2   0    0.96    0.15
   8  -2   0    1.50    0.27
  -8   2   0    1.37    0.14
  -8   2   0    1.01    0.15
  -8   2   0    1.26    0.17
   7  -2   0    5.04    0.31
   7  -2   0    5.31    0.43
  -7   2   0    5.98    0.28
  -7   2   0    5.45    0.25
  -7   2   0    5.92    0.31
   6  -2   0    2.05    0.19
   6  -2   0    1.34    0.12
   6  -2   0    1.68    0.28
   5  -2   0    0.90    0.13
   5  -2   0    0.75    0.09
  -5   2   0    0.71    0.11
  -5   2   0    0.71    0.11
  -5   2   0    0.63    0.10
  -5   2   0    1.08    0.25
   4  -2   0   30.00    0.87
   4  -2   0   29.99    0.96
   4  -2   0   30.28    0.83
  -4   2   0   28.52    0.86
  -4   2   0   30.20    0.87
  -4   2   0   29.05    0.83
  -4   2   0   29.87    0.95
  -4   2   0   29.68    0.85
   3  -2   0   40.56    1.13
   3  -2   0   42.14    1.10
   3  -2   0   39.54    1.19
  -3   2   0   39.85    1.19
  -3   2   0   40.50    1.13
  -3   2   0   40.66    1.10
  -3   2   0   39.58    1.12
  -3   2   0   40.85    1.11
   2  -2   0   80.22    2.16
   2  -2   0   81.03    2.12
  -2   2   0   78.57    2.11
  -2   2   0   77.50    2.16
  -2   2   0   80.72    2.12
  -2   2   0   77.53    2.11
   1  -2   0   37.51    0.99
   1  -2   0   36.56    0.99
   1  -2   0   37.78    1.01
  -1   2   0   36.59    0.99
  -1   2   0   36.55    0.99
  -1   2   0   36.66    1.01
   0   2   0    6.28    0.19
  -1  -2   0    9.83    0.28
  -1  -2   0   10.05    0.28
  -1  -2   0    9.90    0.28
  -1  -2   0    9.34    0.28
  -1  -2   0    9.83    0.28
   1   2   0    9.73    0.28
   1   2   0    9.77    0.28
   1   2   0    9.88    0.28
   1   2   0    9.82    0.28
  -2  -2   0   69.43    1.85
  -2  -2   0   69.11    1.83
  -2  -2   0   69.03    1.83
  -2  -2   0   67.85    1.83
  -2  -2   0   68.90    1.83
  -2  -2   0   69.13    1.85
   2   2   0   71.25    1.85
   2   2   0   68.26    1.89
   2   2   0   68.86    1.83
   2   2   0   69.94    1.83
   2   2   0   68.92    1.83
  -3  -2   0   33.80    0.94
  -3  -2   0   33.51    0.91
  -3  -2   0   33.10    0.91
  -3  -2   0   33.14    0.94
  -3  -2   0   33.15    0.91
  -3  -2   0   33.30    0.93
   3   2   0   33.54    0.91
   3   2   0   33.22    1.01
   3   2   0   33.86    0.94
   3   2   0   34.02    0.91
   3   2   0   33.94    0.91
   3   2   0   33.20    0.91
  -4  -2   0   54.98    1.47
  -4  -2   0   54.40    1.47
  -4  -2   0   53.78    1.51
  -4  -2   0   54.38    1.47
  -4  -2   0   54.74    1.51
  -4  -2   0   53.11    1.47
   4   2   0   53.75    1.47
   4   2   0   54.19    1.60
   4   2   0   55.45    1.51
   4   2   0   55.62    1.51
   4   2   0   55.99    1.47
   4   2   0   53.81    1.46
  -5  -2   0   12.99    0.45
  -5  -2   0   12.67    0.46
  -5  -2   0   13.15    0.40
  -5  -2   0   13.08    0.40
  -5  -2   0   13.07    0.41
  -5  -2   0   13.28    0.41
   5   2   0   13.66    0.46
   5   2   0   13.10    0.46
   5   2   0   13.40    0.57
   5   2   0   13.85    0.41
   5   2   0   13.56    0.40
   5   2   0   13.79    0.40
  -6  -2   0   11.30    0.37
  -6  -2   0   11.70    0.37
  -6  -2   0   11.46    0.37
  -6  -2   0   11.33    0.42
  -6  -2   0   11.72    0.36
   6   2   0   11.22    0.36
   6   2   0   11.28    0.57
   6   2   0   11.31    0.36
   6   2   0   11.60    0.37
  -7  -2   0    0.15    0.07
  -7  -2   0    0.11    0.06
  -7  -2   0    0.14    0.06
  -7  -2   0    0.06    0.05
  -7  -2   0    0.00    0.07
   7   2   0   -0.36    0.26
   7   2   0    0.18    0.06
   7   2   0    0.20    0.06
   7   2   0   -0.09    0.06
  -8  -2   0    6.14    0.25
  -8  -2   0    6.02    0.25
  -8  -2   0    6.09    0.31
  -8  -2   0    6.27    0.25
  -8  -2   0    5.99    0.27
   8   2   0    5.52    0.23
   8   2   0    5.88    0.24
   8   2   0    5.79    0.25
  -9  -2   0    0.23    0.10
  -9  -2   0    0.32    0.08
  -9  -2   0    0.48    0.08
  -9  -2   0    0.55    0.09
  -9  -2   0    0.43    0.09
   9   2   0    0.65    0.34
 -10  -2   0    0.12    0.08
 -10  -2   0    0.14    0.08
 -10  -2   0    0.15    0.11
 -10  -2   0    0.10    0.09
 -10  -2   0    0.33    0.09
  10   2   0    0.38    0.34
 -11  -2   0   -0.08    0.09
 -11  -2   0    0.01    0.09
  11   2   0    0.32    0.30
  11  -3   0   -0.12    0.28
 -11   3   0    0.09    0.10
  10  -3   0    0.45    0.28
  10  -3   0    0.06    0.15
 -10   3   0   -0.07    0.11
 -10   3   0   -0.05    0.08
   9  -3   0    0.13    0.26
   9  -3   0    0.17    0.14
  -9   3   0   -0.01    0.08
  -9   3   0   -0.01    0.09
  -9   3   0    0.04    0.10
   8  -3   0    0.04    0.40
  -8   3   0   -0.04    0.07
  -8   3   0   -0.02    0.08
  -8   3   0   -0.03    0.07
   7  -3   0    0.03    0.11
   7  -3   0    0.12    0.25
  -7   3   0   -0.05    0.09
  -7   3   0   -0.06    0.08
  -7   3   0    0.01    0.07
   6  -3   0    0.18    0.22
   6  -3   0    0.08    0.09
  -6   3   0    0.27    0.27
  -6   3   0    0.03    0.08
  -6   3   0   -0.02    0.06
   5  -3   0    0.10    0.09
   5  -3   0    0.18    0.19
  -5   3   0   -0.08    0.06
  -5   3   0   -0.02    0.18
  -5   3   0   -0.11    0.06
  -5   3   0    0.00    0.06
   4  -3   0    7.72    0.36
   4  -3   0    5.82    0.26
   3  -3   0    0.09    0.12
   2  -3   0    0.11    0.04
   2  -3   0    0.13    0.11
   2  -3   0    0.04    0.04
  -2   3   0    0.16    0.04
  -2   3   0    0.02    0.11
  -2   3   0    0.04    0.03
   1  -3   0    0.08    0.03
   1  -3   0    0.09    0.02
   1  -3   0    0.11    0.02
   1  -3   0    0.12    0.06
   1  -3   0    0.11    0.02
  -1   3   0    0.09    0.02
  -1   3   0   -0.01    0.06
  -1   3   0    0.09    0.02
  -1   3   0    0.10    0.02
   0  -3   0    0.10    0.02
   0  -3   0    0.21    0.03
   0   3   0    0.13    0.02
   0   3   0    0.12    0.03
   0   3   0    0.13    0.02
   0   3   0    0.15    0.02
   0   3   0    0.09    0.02
  -1  -3   0    0.07    0.03
  -1  -3   0    0.02    0.02
  -1  -3   0    0.03    0.03
  -1  -3   0   -0.01    0.03
  -1  -3   0    0.03    0.02
   1   3   0    0.04    0.02
   1   3   0    0.05    0.03
   1   3   0    0.00    0.03
   1   3   0    0.01    0.03
   1   3   0   -0.02    0.03
  -2  -3   0    0.04    0.03
  -2  -3   0   -0.03    0.03
  -2  -3   0    0.01    0.04
  -2  -3   0   -0.01    0.03
  -2  -3   0   -0.02    0.03
  -2  -3   0   -0.01    0.03
   2   3   0   -0.01    0.11
   2   3   0    0.05    0.04
   2   3   0   -0.04    0.03
   2   3   0   -0.02    0.03
   2   3   0   -0.02    0.03
  -3  -3   0    0.00    0.03
  -3  -3   0   -0.03    0.06
  -3  -3   0   -0.04    0.03
  -3  -3   0   -0.02    0.03
  -3  -3   0   -0.11    0.05
   3   3   0    0.01    0.03
   3   3   0   -0.04    0.03
   3   3   0   -0.01    0.04
   3   3   0   -0.02    0.03
   3   3   0   -0.06    0.04
  -4  -3   0   -0.05    0.04
  -4  -3   0   -0.01    0.03
  -4  -3   0   -0.01    0.04
  -4  -3   0   -0.01    0.03
   4   3   0   -0.03    0.04
   4   3   0   -0.02    0.04
   4   3   0    0.04    0.05
   4   3   0   -0.04    0.04
   4   3   0   -0.07    0.03
   4   3   0   -0.11    0.14
   4   3   0   -0.04    0.03
  -5  -3   0    0.03    0.05
  -5  -3   0   -0.01    0.05
  -5  -3   0    0.07    0.05
  -5  -3   0   -0.03    0.05
  -5  -3   0    0.03    0.06
  -5  -3   0   -0.09    0.07
   5   3   0   -0.19    0.19
   5   3   0   -0.05    0.05
   5   3   0   -0.04    0.04
   5   3   0   -0.07    0.06
  -6  -3   0    0.06    0.06
  -6  -3   0    0.04    0.05
  -6  -3   0    0.01    0.06
  -6  -3   0    0.01    0.05
  -6  -3   0    0.08    0.06
   6   3   0   -0.28    0.23
   6   3   0    0.01    0.06
   6   3   0    0.02    0.06
   6   3   0    0.07    0.07
   6   3   0   -0.02    0.06
  -7  -3   0   -0.06    0.07
  -7  -3   0    0.13    0.07
  -7  -3   0    0.04    0.07
  -7  -3   0    0.08    0.06
  -7  -3   0    0.00    0.06
   7   3   0    0.07    0.06
   7   3   0    0.04    0.07
   7   3   0   -0.06    0.06
   7   3   0   -0.24    0.27
  -8  -3   0    0.25    0.07
  -8  -3   0    0.11    0.07
  -8  -3   0    0.08    0.09
  -8  -3   0    0.14    0.07
  -8  -3   0    0.22    0.11
   8   3   0    0.22    0.07
   8   3   0    0.03    0.07
   8   3   0    0.16    0.07
  -9  -3   0    0.04    0.07
  -9  -3   0   -0.07    0.06
  -9  -3   0   -0.12    0.07
  -9  -3   0   -0.06    0.08
  -9  -3   0   -0.09    0.07
   9   3   0    0.02    0.27
   9   3   0   -0.01    0.07
 -10  -3   0   -0.02    0.08
 -10  -3   0   -0.07    0.08
 -10  -3   0    0.23    0.09
 -10  -3   0   -0.05    0.09
 -10  -3   0    0.09    0.08
  10   3   0    0.01    0.07
  10   3   0    0.10    0.31
 -11  -3   0   -0.05    0.09
 -11  -3   0   -0.04    0.11
 -11  -3   0   -0.13    0.09
  11  -4   0    0.25    0.17
  11  -4   0    0.24    0.29
 -11   4   0    0.05    0.10
  10  -4   0    0.68    0.34
  10  -4   0    0.44    0.19
 -10   4   0    0.18    0.10
   9  -4   0    1.87    0.25
   9  -4   0    1.85    0.33
  -9   4   0    1.65    0.20
  -9   4   0    1.82    0.21
   8  -4   0    0.25    0.31
   8  -4   0    0.02    0.15
  -8   4   0    0.10    0.08
  -8   4   0    0.25    0.08
  -8   4   0    0.26    0.08
   7  -4   0   10.34    0.44
   7  -4   0   10.35    0.56
  -7   4   0   10.10    0.41
  -7   4   0   10.63    0.38
  -7   4   0   10.51    0.44
   6  -4   0   18.51    0.74
   6  -4   0   18.83    0.63
  -6   4   0   17.79    0.82
  -6   4   0   18.48    0.60
  -6   4   0   18.15    0.58
  -6   4   0   18.60    0.71
   5  -4   0   13.62    0.47
   5  -4   0   13.24    0.57
  -5   4   0   13.29    0.56
  -5   4   0   13.64    0.45
  -5   4   0   12.98    0.47
  -5   4   0   13.29    0.43
  -5   4   0   12.98    0.45
   4  -4   0    1.50    0.14
   4  -4   0    1.12    0.21
  -4   4   0    1.68    0.11
  -4   4   0    1.70    0.14
  -4   4   0    1.36    0.12
  -4   4   0    1.35    0.22
   3  -4   0    7.02    0.25
   3  -4   0    6.84    0.31
   3  -4   0    6.74    0.26
  -3   4   0    6.65    0.25
  -3   4   0    6.97    0.24
  -3   4   0    6.44    0.31
  -3   4   0    6.61    0.24
   2  -4   0   27.10    0.81
   2  -4   0   28.35    0.77
   2  -4   0   27.79    0.78
  -2   4   0   27.26    0.76
  -2   4   0   27.16    0.82
  -2   4   0   27.75    0.78
   1  -4   0   11.66    0.34
   1  -4   0   12.30    0.36
  -1   4   0   12.09    0.34
  -1   4   0   12.04    0.34
   0  -4   0   71.95    1.95
   0  -4   0   73.23    1.95
   0  -4   0   74.81    1.95
   0  -4   0   73.92    1.95
   0  -4   0   73.99    1.95
   0   4   0   73.84    1.95
   0   4   0   75.30    1.95
   0   4   0   72.48    1.95
   0   4   0   72.51    1.95
   0   4   0   76.27    1.95
  -1  -4   0  263.98    7.26
  -1  -4   0  274.93    7.27
  -2  -4   0    4.65    0.17
  -2  -4   0    4.48    0.16
  -2  -4   0    4.83    0.17
  -2  -4   0    4.73    0.17
  -2  -4   0    4.50    0.16
   2   4   0    4.88    0.18
   2   4   0    4.54    0.21
   2   4   0    4.73    0.16
   2   4   0    4.76    0.17
   2   4   0    4.61    0.17
   2   4   0    4.63    0.17
  -3  -4   0    0.56    0.08
  -3  -4   0    0.63    0.07
  -3  -4   0    0.49    0.06
  -3  -4   0    0.44    0.07
  -3  -4   0    0.55    0.07
  -3  -4   0    0.58    0.07
   3   4   0    0.48    0.07
   3   4   0    0.86    0.17
   3   4   0    0.65    0.08
   3   4   0    0.68    0.06
   3   4   0    0.69    0.09
   3   4   0    0.53    0.07
  -4  -4   0    5.07    0.19
  -4  -4   0    4.91    0.22
  -4  -4   0    5.01    0.20
  -4  -4   0    5.14    0.19
  -4  -4   0    5.06    0.19
  -4  -4   0    4.80    0.22
   4   4   0    5.01    0.19
   4   4   0    5.04    0.19
   4   4   0    4.96    0.31
   4   4   0    5.03    0.19
   4   4   0    5.33    0.23
  -5  -4   0    0.45    0.09
  -5  -4   0    0.29    0.07
  -5  -4   0    0.30    0.07
  -5  -4   0    0.44    0.08
  -5  -4   0    0.27    0.08
  -5  -4   0    0.28    0.08
   5   4   0    0.46    0.07
   5   4   0    0.36    0.08
   5   4   0    0.25    0.07
   5   4   0    0.34    0.07
   5   4   0    0.42    0.09
   5   4   0    0.87    0.26
  -6  -4   0    0.23    0.08
  -6  -4   0    0.35    0.08
  -6  -4   0    0.36    0.08
  -6  -4   0    0.43    0.07
  -6  -4   0    0.54    0.09
   6   4   0    0.43    0.08
   6   4   0    0.41    0.12
   6   4   0    0.39    0.10
   6   4   0    0.44    0.08
   6   4   0    0.35    0.28
  -7  -4   0    0.44    0.09
  -7  -4   0    0.29    0.08
  -7  -4   0    0.22    0.09
  -7  -4   0    0.33    0.08
  -7  -4   0    0.27    0.08
   7   4   0    0.33    0.09
   7   4   0    0.34    0.08
   7   4   0    0.21    0.31
   7   4   0    0.29    0.07
  -8  -4   0    7.51    0.30
  -8  -4   0    7.63    0.36
  -8  -4   0    7.65    0.30
  -8  -4   0    7.47    0.30
  -8  -4   0    7.58    0.30
   8   4   0    7.50    0.30
   8   4   0    7.37    0.29
   8   4   0    7.32    0.77
  -9  -4   0    0.53    0.09
  -9  -4   0    0.39    0.11
  -9  -4   0    0.40    0.09
  -9  -4   0    0.74    0.11
  -9  -4   0    0.38    0.10
   9   4   0    0.37    0.10
   9   4   0    0.31    0.08
   9   4   0    0.81    0.35
   9   4   0    0.34    0.08
 -10  -4   0    0.02    0.10
 -10  -4   0    0.03    0.08
 -10  -4   0    0.08    0.10
 -10  -4   0   -0.15    0.08
  10   4   0    0.46    0.32
  10   4   0   -0.01    0.09
  10   4   0   -0.10    0.08
  11  -5   0    0.06    0.16
 -11   5   0   -0.07    0.10
  10  -5   0    0.25    0.26
  10  -5   0    0.06    0.15
 -10   5   0   -0.04    0.10
 -10   5   0    0.06    0.10
   9  -5   0    0.00    0.24
   9  -5   0    0.15    0.14
  -9   5   0    0.04    0.08
  -9   5   0    0.07    0.15
  -9   5   0    0.03    0.07
   8  -5   0   -0.08    0.25
   8  -5   0   -0.03    0.13
  -8   5   0   -0.05    0.08
  -8   5   0   -0.05    0.07
  -8   5   0    0.03    0.09
   7  -5   0   -0.12    0.12
   7  -5   0    0.26    0.26
  -7   5   0    0.05    0.07
  -7   5   0   -0.01    0.08
  -7   5   0    0.11    0.08
   6  -5   0    0.25    0.12
   6  -5   0    0.53    0.24
  -6   5   0    0.05    0.08
  -6   5   0    0.00    0.08
  -6   5   0    0.13    0.07
  -6   5   0    0.06    0.23
   5  -5   0    0.15    0.18
   5  -5   0    0.10    0.09
  -5   5   0   -0.06    0.06
  -5   5   0    0.03    0.05
  -5   5   0   -0.03    0.05
  -5   5   0    0.09    0.17
  -5   5   0   -0.09    0.05
   4  -5   0   -0.09    0.06
  -4   5   0    0.03    0.04
  -4   5   0    0.04    0.06
  -4   5   0   -0.06    0.16
  -4   5   0   -0.01    0.04
   3  -5   0   -0.04    0.04
   3  -5   0   -0.09    0.11
   3  -5   0   -0.03    0.04
  -3   5   0    0.01    0.04
  -3   5   0   -0.02    0.03
  -3   5   0    0.03    0.03
  -3   5   0   -0.08    0.12
   2  -5   0   -0.05    0.08
   2  -5   0    0.04    0.04
   2  -5   0    0.05    0.03
  -2   5   0    0.01    0.03
  -2   5   0   -0.09    0.10
   1  -5   0   -0.03    0.03
   1  -5   0    0.00    0.02
  -1   5   0   -0.02    0.02
  -1   5   0   -0.03    0.03
  -1   5   0   -0.06    0.03
  -1   5   0   -0.01    0.01
  -1   5   0    0.01    0.03
   0  -5   0    0.02    0.03
   0  -5   0    0.00    0.03
   0  -5   0    0.02    0.04
   0  -5   0   -0.01    0.03
   0  -5   0    0.00    0.02
   0   5   0    0.00    0.05
   0   5   0    0.05    0.03
   0   5   0    0.05    0.04
   0   5   0    0.05    0.03
  -1  -5   0    0.00    0.03
  -1  -5   0   -0.01    0.03
  -1  -5   0   -0.01    0.03
  -1  -5   0    0.06    0.03
  -1  -5   0    0.03    0.04
   1   5   0    0.05    0.04
   1   5   0    0.02    0.03
   1   5   0    0.04    0.04
   1   5   0    0.02    0.03
   1   5   0    0.05    0.04
  -2  -5   0   -0.01    0.03
  -2  -5   0   -0.01    0.03
  -2  -5   0   -0.07    0.03
  -2  -5   0    0.01    0.04
   2   5   0   -0.02    0.04
   2   5   0   -0.01    0.04
   2   5   0    0.01    0.05
   2   5   0   -0.01    0.04
   2   5   0   -0.04    0.10
   2   5   0   -0.06    0.03
  -3  -5   0    0.02    0.04
  -3  -5   0    0.04    0.05
  -3  -5   0   -0.02    0.04
  -3  -5   0   -0.05    0.05
  -3  -5   0    0.00    0.04
  -3  -5   0   -0.04    0.04
   3   5   0    0.02    0.04
   3   5   0   -0.01    0.04
   3   5   0   -0.01    0.05
   3   5   0    0.05    0.04
   3   5   0   -0.10    0.12
   3   5   0   -0.02    0.04
  -4  -5   0    0.05    0.05
  -4  -5   0   -0.08    0.05
  -4  -5   0   -0.01    0.05
  -4  -5   0   -0.01    0.06
  -4  -5   0   -0.03    0.05
  -4  -5   0   -0.11    0.06
   4   5   0   -0.02    0.06
   4   5   0   -0.01    0.04
   4   5   0   -0.01    0.05
   4   5   0   -0.14    0.16
   4   5   0   -0.09    0.05
   4   5   0   -0.11    0.04
  -5  -5   0   -0.09    0.05
  -5  -5   0   -0.12    0.06
  -5  -5   0   -0.11    0.05
  -5  -5   0   -0.02    0.06
  -5  -5   0    0.03    0.05
   5   5   0    0.02    0.05
   5   5   0   -0.10    0.05
   5   5   0   -0.09    0.05
   5   5   0   -0.23    0.18
   5   5   0   -0.20    0.09
   5   5   0   -0.08    0.06
  -6  -5   0    0.17    0.08
   6   5   0    0.24    0.28
   6   5   0    0.19    0.07
   6   5   0    0.01    0.09
   6   5   0    0.33    0.08
  -7  -5   0   -0.15    0.08
  -7  -5   0   -0.01    0.07
   7   5   0   -0.17    0.07
   7   5   0    0.10    0.07
   7   5   0   -0.11    0.10
   7   5   0    0.01    0.22
  -8  -5   0    0.03    0.08
  -8  -5   0   -0.01    0.08
  -8  -5   0    0.08    0.07
  -8  -5   0    0.12    0.08
  -8  -5   0    0.02    0.07
   8   5   0    0.05    0.06
   8   5   0    0.06    0.07
   8   5   0    0.55    0.36
  -9  -5   0   -0.01    0.10
  -9  -5   0   -0.14    0.08
  -9  -5   0    0.02    0.07
  -9  -5   0    0.05    0.09
  -9  -5   0    0.03    0.07
   9   5   0    0.06    0.08
   9   5   0   -0.05    0.07
   9   5   0   -0.09    0.28
 -10  -5   0   -0.16    0.08
 -10  -5   0    0.00    0.08
 -10  -5   0   -0.04    0.09
 -10  -5   0   -0.12    0.14
 -10  -5   0    0.27    0.11
  10   5   0    0.25    0.30
  10   5   0   -0.21    0.09
  11  -6   0    0.20    0.17
 -11   6   0    0.12    0.12
 -11   6   0    0.14    0.10
  10  -6   0    1.18    0.23
  10  -6   0    1.69    0.42
 -10   6   0    0.92    0.15
 -10   6   0    0.95    0.14
   9  -6   0   -0.01    0.22
   9  -6   0    0.17    0.14
  -9   6   0    0.20    0.10
  -9   6   0    0.04    0.07
  -9   6   0    0.00    0.10
   8  -6   0    0.05    0.24
   8  -6   0   -0.12    0.13
  -8   6   0   -0.08    0.07
  -8   6   0   -0.07    0.08
  -8   6   0   -0.03    0.07
   7  -6   0    0.00    0.21
   7  -6   0    0.03    0.12
  -7   6   0    0.07    0.07
  -7   6   0    0.08    0.08
   6  -6   0   16.30    0.68
   6  -6   0   15.82    0.57
  -6   6   0   14.82    0.67
  -6   6   0   15.91    0.54
  -6   6   0   15.74    0.53
  -6   6   0   15.84    0.56
   5  -6   0   14.17    0.59
   5  -6   0   14.80    0.51
  -5   6   0   15.00    0.48
  -5   6   0   14.52    0.60
  -5   6   0   15.07    0.51
  -5   6   0   14.18    0.51
   4  -6   0   72.20    1.97
   4  -6   0   71.94    2.05
   4  -6   0   73.18    1.98
  -4   6   0   63.67    2.03
  -4   6   0   72.55    1.97
  -4   6   0   72.34    2.06
  -4   6   0   74.60    1.96
   3  -6   0    0.57    0.07
   3  -6   0    0.72    0.17
   3  -6   0    0.65    0.09
  -3   6   0    0.85    0.20
  -3   6   0    0.41    0.06
   2  -6   0  115.09    2.98
  -2   6   0  106.35    2.98
  -2   6   0  108.36    2.91
  -2   6   0  109.69    2.91
  -2   6   0  111.89    2.94
   1  -6   0    6.37    0.22
   1  -6   0    6.52    0.20
   1  -6   0    6.07    0.20
  -1   6   0    6.51    0.19
  -1   6   0    6.39    0.20
  -1   6   0    5.96    0.20
  -1   6   0    6.27    0.21
  -1   6   0    6.10    0.20
   0  -6   0  166.32    4.46
   0  -6   0  168.34    4.46
   0  -6   0  166.86    4.46
   0  -6   0  172.03    4.46
   0   6   0  172.29    4.46
   0   6   0  170.38    4.46
   0   6   0  165.39    4.46
   0   6   0  171.97    4.46
   0   6   0  170.68    4.46
  -1  -6   0   16.84    0.50
  -1  -6   0   17.14    0.49
  -1  -6   0   16.92    0.49
  -1  -6   0   16.94    0.49
  -1  -6   0   17.50    0.49
   1   6   0   16.91    0.50
   1   6   0   17.52    0.50
   1   6   0   17.06    0.50
   1   6   0   17.42    0.50
   1   6   0   17.28    0.50
  -2  -6   0   29.45    0.82
  -2  -6   0   29.72    0.82
  -2  -6   0   28.92    0.82
  -2  -6   0   28.99    0.83
  -2  -6   0   30.43    0.86
   2   6   0   28.73    0.85
   2   6   0   29.57    0.84
   2   6   0   29.18    0.83
   2   6   0   29.94    0.83
   2   6   0   29.57    0.83
  -3  -6   0    3.39    0.16
  -3  -6   0    3.11    0.16
  -3  -6   0    3.20    0.17
  -3  -6   0    3.41    0.16
  -3  -6   0    3.25    0.16
  -3  -6   0    3.05    0.16
   3   6   0    3.49    0.17
   3   6   0    3.37    0.16
   3   6   0    3.38    0.24
   3   6   0    3.74    0.18
   3   6   0    3.56    0.17
   3   6   0    3.82    0.18
  -4  -6   0   14.24    0.45
  -4  -6   0   14.03    0.46
  -4  -6   0   13.76    0.44
  -4  -6   0   13.37    0.46
  -4  -6   0   13.72    0.44
  -4  -6   0   13.93    0.44
   4   6   0   14.37    0.45
   4   6   0   14.62    0.48
   4   6   0   14.07    0.55
   4   6   0   13.88    0.45
   4   6   0   14.37    0.44
   4   6   0   13.89    0.44
  -5  -6   0    1.85    0.15
  -5  -6   0    1.74    0.15
  -5  -6   0    1.67    0.13
  -5  -6   0    1.60    0.14
  -5  -6   0    1.55    0.14
  -5  -6   0    1.68    0.15
   5   6   0    1.79    0.16
   5   6   0    1.81    0.15
   5   6   0    1.75    0.13
   5   6   0    1.72    0.15
   5   6   0    1.69    0.26
  -6  -6   0   13.46    0.46
  -6  -6   0   14.59    0.48
  -6  -6   0   14.40    0.47
  -6  -6   0   14.20    0.46
  -6  -6   0   13.22    0.50
   6   6   0   15.16    0.67
   6   6   0   14.46    0.47
   6   6   0   12.91    0.54
   6   6   0   13.89    0.46
   6   6   0   13.21    0.47
   6   6   0   14.87    0.47
   6   6   0   14.03    0.47
  -7  -6   0    0.32    0.09
  -7  -6   0    0.24    0.11
  -7  -6   0    0.33    0.09
  -7  -6   0    0.29    0.09
  -7  -6   0    0.28    0.08
   7   6   0    0.31    0.10
   7   6   0    0.30    0.09
   7   6   0    0.37    0.08
   7   6   0    0.33    0.08
   7   6   0    0.69    0.29
  -8  -6   0    0.78    0.11
  -8  -6   0    0.72    0.11
  -8  -6   0    1.32    0.16
  -8  -6   0    0.90    0.14
  -8  -6   0    0.78    0.13
   8   6   0    0.80    0.12
   8   6   0    1.60    0.45
   8   6   0    0.81    0.12
  -9  -6   0    0.10    0.09
  -9  -6   0    0.11    0.08
  -9  -6   0    0.11    0.17
  -9  -6   0    0.08    0.09
  -9  -6   0    0.29    0.09
   9   6   0    0.05    0.08
   9   6   0    0.06    0.08
   9   6   0    0.42    0.33
 -10  -6   0   -0.02    0.09
 -10  -6   0   -0.06    0.09
 -10  -6   0   -0.20    0.10
 -10  -6   0    0.14    0.12
 -10  -6   0   -0.02    0.09
  10   6   0    0.20    0.30
  10   6   0   -0.09    0.10
  11  -7   0    0.10    0.15
 -11   7   0   -0.04    0.11
 -11   7   0   -0.21    0.12
  10  -7   0   -0.11    0.15
 -10   7   0   -0.08    0.10
 -10   7   0   -0.07    0.09
   9  -7   0    0.08    0.14
   9  -7   0    0.23    0.24
  -9   7   0   -0.19    0.10
  -9   7   0    0.01    0.08
  -9   7   0    0.15    0.09
   8  -7   0   -0.12    0.14
  -8   7   0   -0.05    0.09
  -8   7   0   -0.10    0.07
  -8   7   0   -0.07    0.08
   7  -7   0   -0.07    0.22
   7  -7   0   -0.18    0.12
  -7   7   0    0.01    0.08
  -7   7   0   -0.05    0.07
  -7   7   0    0.06    0.09
   6  -7   0   -0.11    0.12
   6  -7   0   -0.02    0.23
  -6   7   0   -0.10    0.08
  -6   7   0    0.18    0.27
  -6   7   0   -0.01    0.07
  -6   7   0   -0.04    0.07
   5  -7   0   -0.07    0.08
   5  -7   0   -0.09    0.17
  -5   7   0    0.04    0.07
  -5   7   0   -0.10    0.05
  -5   7   0    0.07    0.19
   4  -7   0    0.16    0.06
   4  -7   0    0.07    0.09
   4  -7   0    0.23    0.17
  -4   7   0    0.04    0.06
  -4   7   0    0.15    0.06
  -4   7   0    0.17    0.19
  -4   7   0    0.11    0.07
   3  -7   0    0.07    0.04
   3  -7   0   -0.11    0.05
  -3   7   0   -0.03    0.14
  -3   7   0    0.03    0.04
   2  -7   0    0.01    0.03
   2  -7   0    0.01    0.05
   2  -7   0    0.03    0.04
   2  -7   0    0.03    0.04
  -2   7   0   -0.01    0.03
  -2   7   0    0.02    0.04
  -2   7   0   -0.03    0.11
   1  -7   0   -0.03    0.03
   1  -7   0   -0.05    0.04
   1  -7   0    0.05    0.07
   1  -7   0    0.00    0.03
   1  -7   0    0.06    0.03
  -1   7   0   -0.02    0.04
  -1   7   0   -0.04    0.03
  -1   7   0    0.01    0.02
  -1   7   0   -0.01    0.05
  -1   7   0   -0.05    0.04
   0  -7   0    0.06    0.04
   0  -7   0    0.09    0.04
   0  -7   0    0.11    0.03
   0   7   0    0.16    0.04
   0   7   0    0.17    0.04
   0   7   0    0.16    0.04
   0   7   0    0.15    0.03
   0   7   0    0.19    0.05
  -1  -7   0    0.03    0.04
  -1  -7   0    0.02    0.04
  -1  -7   0   -0.02    0.03
  -1  -7   0    0.01    0.04
  -1  -7   0    0.06    0.04
   1   7   0    0.05    0.04
   1   7   0   -0.03    0.03
   1   7   0    0.07    0.05
   1   7   0    0.08    0.04
   1   7   0    0.08    0.04
  -2  -7   0    0.04    0.04
  -2  -7   0    0.05    0.05
  -2  -7   0    0.05    0.05
  -2  -7   0    0.08    0.05
  -2  -7   0   -0.03    0.04
   2   7   0    0.01    0.04
   2   7   0    0.06    0.04
   2   7   0    0.10    0.06
   2   7   0    0.05    0.05
   2   7   0    0.08    0.05
  -3  -7   0    0.03    0.05
  -3  -7   0   -0.07    0.04
  -3  -7   0    0.00    0.04
  -3  -7   0   -0.10    0.05
  -3  -7   0   -0.01    0.05
   3   7   0   -0.04    0.05
   3   7   0   -0.20    0.14
   3   7   0   -0.04    0.04
   3   7   0   -0.01    0.05
   3   7   0    0.01    0.07
   3   7   0    0.01    0.05
  -4  -7   0   -0.10    0.05
  -4  -7   0    0.01    0.06
  -4  -7   0    0.05    0.07
  -4  -7   0    0.02    0.05
  -4  -7   0    0.00    0.04
   4   7   0   -0.14    0.06
   4   7   0   -0.11    0.05
   4   7   0   -0.03    0.05
   4   7   0   -0.02    0.07
   4   7   0   -0.08    0.04
  -5  -7   0   -0.06    0.07
  -5  -7   0    0.07    0.05
  -5  -7   0    0.01    0.06
  -5  -7   0    0.05    0.07
  -5  -7   0   -0.02    0.06
  -5  -7   0   -0.03    0.06
   5   7   0    0.15    0.05
   5   7   0    0.08    0.06
   5   7   0    0.04    0.08
   5   7   0    0.17    0.07
   5   7   0   -0.01    0.07
  -6  -7   0   -0.05    0.07
  -6  -7   0   -0.13    0.08
  -6  -7   0    0.02    0.08
  -6  -7   0   -0.01    0.07
  -6  -7   0   -0.12    0.07
   6   7   0    0.07    0.08
   6   7   0   -0.02    0.09
   6   7   0    0.08    0.29
   6   7   0    0.09    0.07
   6   7   0   -0.04    0.07
   6   7   0    0.01    0.10
  -7  -7   0   -0.10    0.06
  -7  -7   0   -0.09    0.06
  -7  -7   0   -0.11    0.07
  -7  -7   0    0.08    0.07
  -7  -7   0   -0.05    0.08
   7   7   0    0.00    0.06
   7   7   0   -0.08    0.22
   7   7   0    0.01    0.07
   7   7   0   -0.02    0.10
   7   7   0   -0.03    0.09
   7   7   0   -0.02    0.06
  -8  -7   0    0.13    0.08
  -8  -7   0   -0.01    0.07
  -8  -7   0    0.03    0.08
  -8  -7   0    0.06    0.08
  -8  -7   0    0.00    0.09
   8   7   0   -0.07    0.09
   8   7   0    0.46    0.32
   8   7   0    0.04    0.07
   8   7   0    0.06    0.09
  -9  -7   0    0.11    0.09
  -9  -7   0    0.07    0.11
  -9  -7   0    0.13    0.09
  -9  -7   0   -0.03    0.09
  -9  -7   0   -0.12    0.08
   9   7   0    0.09    0.31
   9   7   0   -0.08    0.09
 -10  -7   0    0.02    0.10
 -10  -7   0   -0.07    0.09
 -10  -7   0   -0.08    0.12
 -10  -7   0   -0.11    0.10
  10   7   0    0.05    0.10
  10   7   0    0.28    0.34
  10  -8   0    0.10    0.18
 -10   8   0    0.20    0.11
 -10   8   0    0.18    0.10
   9  -8   0    3.79    0.31
  -9   8   0    3.48    0.25
  -9   8   0    3.11    0.23
  -9   8   0    3.20    0.28
   8  -8   0   -0.04    0.24
   8  -8   0    0.04    0.14
  -8   8   0    0.02    0.08
  -8   8   0   -0.04    0.08
  -8   8   0    0.05    0.09
   7  -8   0    4.22    0.29
   7  -8   0    4.38    0.37
  -7   8   0    4.33    0.25
  -7   8   0    4.96    0.24
  -7   8   0    3.48    0.25
   6  -8   0   -0.02    0.12
   6  -8   0    0.09    0.25
  -6   8   0    0.36    0.16
  -6   8   0   -0.04    0.27
  -6   8   0    0.05    0.07
   5  -8   0   10.49    0.41
   5  -8   0   10.04    0.40
   5  -8   0    9.95    0.48
  -5   8   0    9.86    0.39
  -5   8   0   10.27    0.38
  -5   8   0    9.68    0.49
   4  -8   0   13.97    0.48
   4  -8   0   13.45    0.47
  -4   8   0   13.09    0.55
  -4   8   0   13.45    0.46
  -4   8   0   13.58    0.46
   3  -8   0    9.68    0.34
   3  -8   0    9.12    0.33
  -3   8   0    8.87    0.33
  -3   8   0    8.50    0.40
   2  -8   0    1.20    0.10
   2  -8   0    1.10    0.08
   2  -8   0    0.95    0.08
   2  -8   0    1.30    0.11
  -2   8   0    0.76    0.07
  -2   8   0    0.94    0.08
  -2   8   0    1.26    0.07
  -2   8   0    0.86    0.07
   1  -8   0    0.18    0.04
   1  -8   0    0.24    0.05
   1  -8   0    0.21    0.05
   1  -8   0    0.24    0.05
   1  -8   0    0.16    0.04
  -1   8   0    0.18    0.05
  -1   8   0    0.15    0.04
  -1   8   0    0.17    0.04
  -1   8   0    0.15    0.05
  -1   8   0    0.17    0.06
   0  -8   0   53.29    1.38
   0  -8   0   51.43    1.39
   0  -8   0   50.56    1.38
   0  -8   0   50.04    1.39
   0  -8   0   48.99    1.45
   0   8   0   51.78    1.39
   0   8   0   51.85    1.39
   0   8   0   51.40    1.39
   0   8   0   50.57    1.39
   0   8   0   52.17    1.39
  -1  -8   0   21.75    0.63
  -1  -8   0   21.94    0.63
  -1  -8   0   23.56    0.64
  -1  -8   0   22.16    0.65
  -1  -8   0   21.53    0.63
   1   8   0   22.56    0.64
   1   8   0   21.73    0.64
   1   8   0   21.16    0.64
   1   8   0   21.96    0.64
   1   8   0   21.98    0.64
  -2  -8   0    0.05    0.07
  -2  -8   0    0.10    0.06
  -2  -8   0    0.07    0.06
  -2  -8   0    0.22    0.06
  -2  -8   0    0.16    0.05
   2   8   0    0.12    0.07
   2   8   0    0.14    0.08
   2   8   0    0.27    0.06
   2   8   0    0.24    0.07
   2   8   0    0.18    0.06
  -3  -8   0    0.21    0.06
  -3  -8   0    0.33    0.07
  -3  -8   0    0.31    0.07
  -3  -8   0    0.34    0.07
  -3  -8   0    0.27    0.08
   3   8   0    0.23    0.06
   3   8   0    0.33    0.08
   3   8   0    0.29    0.07
   3   8   0    0.29    0.09
   3   8   0    0.27    0.07
  -4  -8   0    0.57    0.14
  -4  -8   0    0.69    0.10
  -4  -8   0    0.58    0.11
  -4  -8   0    0.68    0.10
  -4  -8   0    0.54    0.08
  -4  -8   0    0.56    0.08
   4   8   0    0.98    0.24
   4   8   0    0.63    0.09
   4   8   0    0.60    0.10
   4   8   0    0.61    0.09
   4   8   0    0.73    0.11
  -5  -8   0    0.07    0.07
  -5  -8   0    0.22    0.07
  -5  -8   0    0.17    0.07
  -5  -8   0    0.23    0.07
  -5  -8   0    0.23    0.08
   5   8   0    0.23    0.08
   5   8   0    0.28    0.09
   5   8   0    0.25    0.25
   5   8   0    0.31    0.10
   5   8   0    0.07    0.09
   5   8   0    0.25    0.08
  -6  -8   0    2.34    0.18
  -6  -8   0    2.44    0.18
  -6  -8   0    2.61    0.19
  -6  -8   0    2.27    0.20
  -6  -8   0    2.33    0.17
   6   8   0    2.32    0.21
   6   8   0    2.46    0.22
   6   8   0    2.42    0.21
   6   8   0    2.50    0.18
   6   8   0    2.29    0.20
   6   8   0    2.11    0.32
  -7  -8   0    0.03    0.08
  -7  -8   0    0.07    0.07
  -7  -8   0   -0.09    0.07
  -7  -8   0    0.02    0.08
  -7  -8   0    0.06    0.08
   7   8   0   -0.04    0.07
   7   8   0    0.10    0.26
   7   8   0    0.08    0.10
   7   8   0   -0.04    0.08
   7   8   0    0.02    0.09
   7   8   0    0.06    0.08
  -8  -8   0    0.19    0.08
  -8  -8   0    0.03    0.09
  -8  -8   0    0.21    0.09
  -8  -8   0    0.02    0.08
   8   8   0    0.22    0.28
   8   8   0    0.08    0.08
   8   8   0    0.10    0.08
   8   8   0    0.16    0.10
  -9  -8   0    0.08    0.11
  -9  -8   0   -0.06    0.09
  -9  -8   0    0.13    0.10
  -9  -8   0   -0.07    0.09
  -9  -8   0    0.00    0.09
   9   8   0    0.07    0.30
   9   8   0   -0.03    0.10
   9   8   0    0.00    0.08
 -10  -8   0    0.13    0.11
 -10  -8   0   -0.03    0.09
 -10  -8   0    0.15    0.14
 -10  -8   0    0.16    0.11
  10   8   0    0.03    0.33
  10   8   0    0.04    0.12
  10  -9   0   -0.13    0.15
 -10   9   0   -0.01    0.11
 -10   9   0    0.01    0.09
   9  -9   0    0.27    0.16
  -9   9   0    0.03    0.11
  -9   9   0    0.05    0.09
  -9   9   0   -0.02    0.10
   8  -9   0    0.07    0.13
  -8   9   0   -0.01    0.07
  -8   9   0   -0.10    0.08
  -8   9   0   -0.02    0.14
   7  -9   0   -0.07    0.11
  -7   9   0   -0.01    0.07
  -7   9   0   -0.06    0.08
   6  -9   0   -0.12    0.11
  -6   9   0    0.04    0.08
  -6   9   0    0.09    0.25
  -6   9   0    0.02    0.07
   5  -9   0    0.12    0.11
   5  -9   0    0.08    0.08
  -5   9   0    0.03    0.07
  -5   9   0    0.29    0.22
  -5   9   0   -0.05    0.12
   4  -9   0   -0.14    0.08
   4  -9   0   -0.12    0.06
  -4   9   0   -0.13    0.18
  -4   9   0    0.01    0.06
   3  -9   0    0.00    0.05
   3  -9   0   -0.04    0.06
  -3   9   0   -0.09    0.15
   2  -9   0   -0.02    0.05
   2  -9   0   -0.04    0.04
   2  -9   0    0.01    0.04
   2  -9   0   -0.12    0.04
  -2   9   0   -0.01    0.02
   1  -9   0    0.00    0.04
   1  -9   0    0.03    0.04
  -1   9   0   -0.07    0.04
  -1   9   0   -0.01    0.03
  -1   9   0   -0.08    0.05
  -1   9   0   -0.10    0.04
  -1   9   0   -0.10    0.05
   0  -9   0    0.14    0.05
   0  -9   0    0.09    0.04
   0  -9   0    0.09    0.04
   0  -9   0    0.02    0.03
   0  -9   0    0.08    0.05
   0   9   0    0.09    0.04
   0   9   0    0.15    0.05
   0   9   0    0.07    0.05
   0   9   0    0.10    0.04
   0   9   0    0.12    0.06
  -1  -9   0    0.09    0.05
  -1  -9   0    0.15    0.05
  -1  -9   0    0.21    0.07
  -1  -9   0    0.10    0.06
   1   9   0    0.18    0.07
   1   9   0    0.16    0.06
   1   9   0    0.19    0.06
   1   9   0    0.02    0.04
   1   9   0    0.21    0.05
   2   9   0    0.10    0.06
   3   9   0    1.78    0.16
   3   9   0    1.90    0.15
   3   9   0    2.06    0.15
   3   9   0    1.24    0.14
   3   9   0    1.46    0.12
  -4  -9   0   -0.02    0.05
  -4  -9   0    0.01    0.06
  -4  -9   0   -0.08    0.07
  -4  -9   0    0.06    0.06
  -4  -9   0    0.00    0.07
  -4  -9   0    0.00    0.06
   4   9   0   -0.05    0.09
   4   9   0    0.01    0.07
   4   9   0   -0.07    0.06
   4   9   0    0.08    0.06
   4   9   0   -0.02    0.16
   4   9   0    0.05    0.08
  -5  -9   0    0.00    0.08
  -5  -9   0    0.00    0.07
  -5  -9   0   -0.02    0.06
  -5  -9   0   -0.02    0.06
  -5  -9   0   -0.07    0.06
   5   9   0    0.02    0.09
   5   9   0   -0.01    0.06
   5   9   0   -0.09    0.06
   5   9   0   -0.31    0.22
   5   9   0    0.00    0.07
  -6  -9   0   -0.04    0.13
  -6  -9   0   -0.03    0.07
  -6  -9   0    0.00    0.08
  -6  -9   0    0.03    0.07
   6   9   0   -0.04    0.09
   6   9   0   -0.07    0.09
   6   9   0   -0.05    0.06
   6   9   0    0.05    0.22
   6   9   0   -0.08    0.08
  -7  -9   0   -0.05    0.08
  -7  -9   0    0.07    0.08
  -7  -9   0    0.06    0.09
  -7  -9   0    0.10    0.08
  -7  -9   0    0.05    0.07
   7   9   0    0.24    0.27
   7   9   0    0.10    0.08
   7   9   0   -0.03    0.10
   7   9   0    0.03    0.09
   7   9   0    0.07    0.09
   7   9   0    0.12    0.10
  -8  -9   0    0.03    0.09
  -8  -9   0    0.14    0.09
  -8  -9   0    0.34    0.10
  -8  -9   0   -0.06    0.10
  -8  -9   0    0.07    0.08
   8   9   0    0.02    0.12
   8   9   0   -0.02    0.10
   8   9   0   -0.02    0.08
   8   9   0    0.08    0.08
   8   9   0    0.41    0.29
   8   9   0    0.08    0.10
   8   9   0    0.09    0.09
  -9  -9   0   -0.08    0.10
  -9  -9   0   -0.10    0.11
  -9  -9   0   -0.21    0.10
  -9  -9   0    0.03    0.10
   9   9   0    0.44    0.34
   9   9   0   -0.09    0.11
   9   9   0   -0.04    0.08
  10 -10   0   -0.17    0.16
 -10  10   0    0.42    0.21
 -10  10   0    0.02    0.09
   9 -10   0    1.70    0.27
  -9  10   0    1.30    0.19
  -9  10   0    1.60    0.23
   8 -10   0    0.14    0.14
  -8  10   0    0.13    0.09
  -8  10   0    0.14    0.10
  -8  10   0    0.07    0.09
   7 -10   0   -0.15    0.17
  -7  10   0   -0.12    0.07
  -7  10   0   -0.04    0.07
   6 -10   0    0.00    0.12
  -6  10   0   -0.04    0.25
  -6  10   0    0.00    0.06
  -6  10   0    0.15    0.08
   5 -10   0    0.42    0.10
   5 -10   0    0.43    0.14
  -5  10   0    0.76    0.13
  -5  10   0    0.31    0.09
   4 -10   0    5.69    0.27
   4 -10   0    4.76    0.27
  -4  10   0    5.47    0.35
   3 -10   0    0.29    0.06
   3 -10   0    0.19    0.09
   3 -10   0    0.08    0.07
  -3  10   0    0.18    0.05
  -3  10   0    0.34    0.20
  -3  10   0    0.34    0.06
   2 -10   0    4.32    0.18
   2 -10   0    4.39    0.22
   2 -10   0    4.78    0.20
   2 -10   0    4.41    0.17
  -2  10   0    4.67    0.17
  -2  10   0    4.22    0.19
  -2  10   0    4.10    0.17
  -2  10   0    4.49    0.19
  -2  10   0    4.04    0.18
   1 -10   0    3.17    0.17
   1 -10   0    2.76    0.14
   1 -10   0    2.53    0.15
   1 -10   0    2.61    0.13
  -1  10   0    2.65    0.16
  -1  10   0    2.53    0.16
  -1  10   0    2.69    0.14
  -1  10   0    2.99    0.13
  -1  10   0    2.80    0.16
   0 -10   0    0.89    0.08
   0 -10   0    0.86    0.11
   0 -10   0    0.83    0.08
   0  10   0    0.60    0.09
   0  10   0    0.90    0.09
   0  10   0    0.86    0.10
   0  10   0    0.82    0.10
   0  10   0    0.78    0.09
  -1 -10   0   12.98    0.41
  -1 -10   0   12.15    0.41
  -1 -10   0   13.78    0.43
  -1 -10   0   11.92    0.42
  -1 -10   0   13.43    0.42
   1  10   0   13.17    0.43
   1  10   0   13.35    0.43
   1  10   0   14.02    0.44
   1  10   0   14.56    0.44
   1  10   0   14.59    0.45
  -2 -10   0    4.68    0.21
  -2 -10   0    4.39    0.22
  -2 -10   0    4.55    0.21
  -2 -10   0    5.16    0.23
  -2 -10   0    4.90    0.21
   2  10   0    5.25    0.24
   2  10   0    5.23    0.23
   2  10   0    4.97    0.22
   2  10   0    4.90    0.22
   2  10   0    5.06    0.23
  -3 -10   0    6.18    0.27
  -3 -10   0    5.73    0.24
  -3 -10   0    6.02    0.25
  -3 -10   0    5.82    0.25
  -3 -10   0    6.25    0.25
   3  10   0    5.79    0.26
   3  10   0    5.85    0.29
   3  10   0    5.66    0.25
   3  10   0    6.23    0.28
   3  10   0    6.14    0.26
  -4 -10   0    9.39    0.36
  -4 -10   0    9.84    0.35
  -4 -10   0    8.67    0.35
  -4 -10   0   10.06    0.37
  -4 -10   0    9.84    0.37
  -4 -10   0   10.10    0.36
   4  10   0    9.94    0.36
   4  10   0   10.02    0.39
   4  10   0    9.99    0.38
   4  10   0    9.89    0.36
   4  10   0    9.83    0.37
  -5 -10   0   -0.03    0.08
  -5 -10   0   -0.05    0.07
  -5 -10   0    0.10    0.07
  -5 -10   0   -0.06    0.08
  -5 -10   0   -0.01    0.09
   5  10   0    0.06    0.09
   5  10   0   -0.06    0.22
   5  10   0    0.11    0.10
   5  10   0   -0.05    0.08
   5  10   0   -0.09    0.08
   5  10   0   -0.08    0.07
  -6 -10   0    0.30    0.09
  -6 -10   0    0.12    0.08
  -6 -10   0    0.12    0.10
  -6 -10   0    0.09    0.08
  -6 -10   0    0.35    0.09
   6  10   0    0.07    0.10
   6  10   0    0.64    0.26
   6  10   0    0.13    0.12
   6  10   0    0.39    0.12
   6  10   0    0.11    0.09
  -7 -10   0    1.59    0.18
  -7 -10   0    1.53    0.21
  -7 -10   0    1.39    0.16
  -7 -10   0    1.66    0.18
  -7 -10   0    1.59    0.18
   7  10   0    1.32    0.25
   7  10   0    1.55    0.18
   7  10   0    1.61    0.21
   7  10   0    1.92    0.31
   7  10   0    1.79    0.21
  -8 -10   0    0.92    0.13
  -8 -10   0    1.08    0.13
  -8 -10   0    0.56    0.11
   8  10   0    0.78    0.11
   8  10   0    0.94    0.14
  -9 -10   0   -0.03    0.11
  -9 -10   0    0.02    0.09
  -9 -10   0    0.04    0.11
  -9 -10   0    0.05    0.12
   9  10   0   -0.03    0.12
   9  10   0    0.25    0.32
  10 -11   0   -0.10    0.15
 -10  11   0    0.06    0.10
 -10  11   0   -0.03    0.12
   9 -11   0   -0.14    0.17
  -9  11   0   -0.02    0.08
  -9  11   0    0.06    0.12
   8 -11   0    0.20    0.15
  -8  11   0   -0.01    0.09
  -8  11   0    0.03    0.10
  -8  11   0    0.09    0.09
   7 -11   0   -0.01    0.13
  -7  11   0    0.00    0.08
  -7  11   0    0.05    0.07
   6 -11   0   -0.09    0.12
  -6  11   0   -0.21    0.25
  -6  11   0   -0.02    0.08
   5 -11   0    0.06    0.08
   5 -11   0    0.06    0.10
  -5  11   0   -0.06    0.07
  -5  11   0   -0.06    0.08
  -5  11   0   -0.02    0.21
   4 -11   0   -0.01    0.06
   4 -11   0    0.03    0.09
  -4  11   0    0.03    0.18
   3 -11   0    0.05    0.06
   3 -11   0   -0.04    0.07
   3 -11   0    0.02    0.06
   3 -11   0   -0.07    0.04
  -3  11   0    0.00    0.06
  -3  11   0    0.08    0.04
  -3  11   0    0.00    0.05
  -3  11   0    0.01    0.06
   2 -11   0    0.00    0.05
   2 -11   0    0.04    0.05
   2 -11   0    0.01    0.07
   2 -11   0   -0.12    0.06
  -2  11   0   -0.05    0.05
  -2  11   0    0.06    0.03
  -2  11   0   -0.07    0.06
  -2  11   0   -0.11    0.05
   1 -11   0   -0.12    0.06
   1 -11   0   -0.01    0.05
   1 -11   0    0.06    0.06
  -1  11   0   -0.12    0.07
  -1  11   0   -0.03    0.06
  -1  11   0    0.05    0.04
   0 -11   0   -0.11    0.04
   0 -11   0   -0.02    0.03
   0 -11   0   -0.10    0.04
   0 -11   0   -0.04    0.06
   0  11   0   -0.08    0.06
   0  11   0    0.01    0.04
   0  11   0   -0.07    0.05
   0  11   0   -0.01    0.06
  -1 -11   0    0.00    0.05
  -1 -11   0   -0.04    0.04
  -1 -11   0    0.07    0.11
  -1 -11   0   -0.02    0.05
  -1 -11   0    0.03    0.06
   1  11   0   -0.02    0.06
   1  11   0   -0.04    0.05
   1  11   0    0.00    0.08
   1  11   0    0.08    0.07
   1  11   0    0.03    0.06
  -2 -11   0    0.14    0.07
  -2 -11   0    0.21    0.06
  -2 -11   0    0.29    0.08
  -2 -11   0    0.11    0.06
  -2 -11   0    0.21    0.05
   2  11   0   -0.05    0.06
   2  11   0    0.00    0.05
  -3 -11   0   -0.01    0.07
  -3 -11   0   -0.06    0.06
  -3 -11   0   -0.05    0.09
  -3 -11   0   -0.08    0.06
  -3 -11   0    0.09    0.05
   3  11   0   -0.13    0.09
   3  11   0   -0.16    0.09
   3  11   0    0.03    0.06
   3  11   0   -0.11    0.06
  -4 -11   0   -0.10    0.08
  -4 -11   0   -0.07    0.07
  -4 -11   0   -0.06    0.07
  -4 -11   0   -0.16    0.07
  -4 -11   0   -0.02    0.06
  -4 -11   0    0.03    0.09
   4  11   0    0.01    0.08
   4  11   0   -0.03    0.09
   4  11   0   -0.10    0.08
   4  11   0   -0.01    0.09
   4  11   0   -0.04    0.07
  -5 -11   0    0.04    0.07
  -5 -11   0   -0.10    0.07
  -5 -11   0   -0.09    0.09
  -5 -11   0    0.00    0.08
  -5 -11   0   -0.11    0.08
   5  11   0    0.02    0.08
   5  11   0   -0.16    0.09
   5  11   0   -0.15    0.10
   5  11   0   -0.09    0.08
   5  11   0   -0.10    0.08
  -6 -11   0   -0.04    0.08
  -6 -11   0   -0.02    0.09
  -6 -11   0    0.06    0.07
  -6 -11   0    0.03    0.08
  -6 -11   0   -0.06    0.09
   6  11   0    0.34    0.24
   6  11   0   -0.07    0.09
   6  11   0    0.14    0.10
   6  11   0    0.05    0.08
   6  11   0   -0.06    0.08
  -7 -11   0   -0.06    0.10
  -7 -11   0    0.07    0.09
  -7 -11   0   -0.01    0.08
  -7 -11   0    0.01    0.09
  -7 -11   0   -0.03    0.08
   7  11   0    0.11    0.09
   7  11   0   -0.11    0.13
   7  11   0    0.06    0.11
   7  11   0    0.11    0.10
   7  11   0    0.36    0.28
  -8 -11   0    0.11    0.10
  -8 -11   0    0.15    0.12
  -8 -11   0    0.01    0.09
  -8 -11   0    0.22    0.12
   8  11   0    0.52    0.31
   8  11   0    0.04    0.09
   8  11   0    0.01    0.13
   8  11   0    0.07    0.12
  -9 -11   0    0.08    0.11
  -9 -11   0   -0.11    0.12
  -9 -11   0    0.00    0.11
  -9 -11   0    0.09    0.12
   9  11   0    0.12    0.11
   9  11   0   -0.17    0.12
   9  11   0    0.28    0.32
   9  11   0   -0.19    0.12
 -10  12   0    1.52    0.20
   9 -12   0    0.34    0.19
  -9  12   0    0.25    0.10
  -9  12   0    0.30    0.14
   8 -12   0    2.49    0.27
  -8  12   0    1.99    0.29
  -8  12   0    1.71    0.20
  -8  12   0    1.63    0.23
   7 -12   0    0.02    0.12
  -7  12   0    0.05    0.10
  -7  12   0    0.05    0.07
   6 -12   0    1.52    0.23
   6 -12   0    1.53    0.20
  -6  12   0    1.51    0.19
   5 -12   0    0.05    0.08
   5 -12   0    0.04    0.11
  -5  12   0   -0.08    0.08
  -5  12   0   -0.07    0.22
   4 -12   0    3.61    0.22
   4 -12   0    3.24    0.24
  -4  12   0    3.53    0.16
  -4  12   0    3.34    0.29
   3 -12   0    6.08    0.23
   3 -12   0    6.46    0.24
   3 -12   0    6.31    0.30
   3 -12   0    6.92    0.28
  -3  12   0    6.81    0.23
  -3  12   0    6.48    0.26
  -3  12   0    5.76    0.30
  -3  12   0    6.37    0.24
  -3  12   0    6.46    0.25
   2 -12   0    0.42    0.08
   2 -12   0    0.76    0.11
   2 -12   0    0.42    0.09
   2 -12   0    0.59    0.09
  -2  12   0    0.51    0.10
  -2  12   0    0.68    0.08
  -2  12   0    0.54    0.09
  -2  12   0    0.41    0.08
  -2  12   0    0.66    0.09
   1 -12   0    0.31    0.08
   1 -12   0    0.05    0.08
   1 -12   0    0.09    0.06
   1 -12   0    0.09    0.07
   1 -12   0    0.09    0.06
  -1  12   0    0.03    0.06
  -1  12   0    0.14    0.05
  -1  12   0   -0.06    0.07
  -1  12   0    0.08    0.09
  -1  12   0    0.03    0.08
   0 -12   0   33.54    0.97
   0 -12   0   32.71    0.96
   0 -12   0   32.61    0.95
   0 -12   0   34.24    0.95
   0 -12   0   35.74    0.95
   0  12   0   34.58    0.97
   0  12   0   33.72    0.96
   0  12   0   33.19    0.98
   0  12   0   33.82    1.10
   0  12   0   32.63    0.97
  -1 -12   0    0.23    0.06
  -1 -12   0    0.18    0.07
   1  12   0    0.15    0.08
  -2 -12   0    2.96    0.16
  -2 -12   0    2.52    0.18
  -2 -12   0    2.49    0.20
  -2 -12   0    2.47    0.17
  -2 -12   0    2.74    0.18
   2  12   0    2.38    0.18
   2  12   0    2.88    0.18
   2  12   0    2.26    0.21
   2  12   0    2.39    0.22
   2  12   0    2.24    0.22
  -3 -12   0    1.44    0.15
  -3 -12   0    1.40    0.16
  -3 -12   0    1.80    0.14
  -3 -12   0    1.38    0.18
  -3 -12   0    1.37    0.16
   3  12   0    1.49    0.21
   3  12   0    1.31    0.14
   3  12   0    1.54    0.18
   3  12   0    1.33    0.18
   3  12   0    1.36    0.15
  -4 -12   0    0.14    0.10
  -4 -12   0   -0.05    0.09
  -4 -12   0    0.23    0.11
  -4 -12   0    0.17    0.07
   4  12   0    0.24    0.12
   4  12   0    0.28    0.10
   4  12   0    0.16    0.09
   4  12   0    0.16    0.09
   4  12   0    0.30    0.11
  -5 -12   0    0.68    0.17
  -5 -12   0    0.61    0.11
  -5 -12   0    0.69    0.12
  -5 -12   0    0.66    0.12
   5  12   0    0.87    0.13
   5  12   0    0.79    0.13
   5  12   0    0.53    0.10
   5  12   0    0.67    0.14
   5  12   0    0.64    0.12
  -6 -12   0    0.08    0.09
  -6 -12   0    0.03    0.07
  -6 -12   0    0.01    0.09
  -6 -12   0    0.02    0.09
  -6 -12   0   -0.01    0.10
   6  12   0    0.20    0.23
   6  12   0   -0.04    0.12
   6  12   0    0.18    0.10
   6  12   0    0.05    0.10
   6  12   0   -0.02    0.10
  -7 -12   0    1.77    0.20
  -7 -12   0    1.74    0.21
  -7 -12   0    2.26    0.23
  -7 -12   0    1.68    0.21
   7  12   0    1.83    0.23
   7  12   0    1.15    0.19
   7  12   0    1.76    0.25
  -8 -12   0    0.55    0.12
  -8 -12   0    0.79    0.19
  -8 -12   0    0.64    0.14
  -8 -12   0    0.65    0.19
   8  12   0    0.75    0.16
   8  12   0    0.70    0.14
   8  12   0    0.66    0.16
   8  12   0    0.64    0.12
   9 -13   0   -0.13    0.14
  -9  13   0   -0.04    0.09
  -9  13   0    0.03    0.13
   8 -13   0    0.03    0.15
  -8  13   0   -0.08    0.08
  -8  13   0    0.11    0.11
   7 -13   0    0.10    0.14
  -7  13   0    0.02    0.10
  -7  13   0   -0.08    0.11
  -7  13   0   -0.08    0.08
   6 -13   0   -0.09    0.11
   6 -13   0   -0.02    0.08
  -6  13   0   -0.03    0.08
   5 -13   0    0.04    0.09
   5 -13   0   -0.02    0.11
  -5  13   0    0.04    0.05
  -5  13   0    0.01    0.23
  -5  13   0    0.12    0.09
   4 -13   0    0.01    0.08
   4 -13   0    0.07    0.11
  -4  13   0    0.01    0.04
  -4  13   0   -0.03    0.06
   3 -13   0    0.14    0.08
   3 -13   0    0.04    0.06
   3 -13   0    0.04    0.05
   3 -13   0   -0.02    0.07
  -3  13   0   -0.01    0.06
  -3  13   0    0.01    0.06
  -3  13   0    0.05    0.04
  -3  13   0    0.12    0.08
  -3  13   0    0.05    0.07
   2 -13   0   -0.01    0.07
   2 -13   0    0.01    0.08
   2 -13   0   -0.15    0.06
   2 -13   0   -0.05    0.05
  -2  13   0   -0.06    0.06
  -2  13   0   -0.11    0.06
  -2  13   0    0.00    0.04
  -2  13   0   -0.02    0.08
  -2  13   0   -0.12    0.08
   1 -13   0   -0.04    0.05
   1 -13   0    0.04    0.07
   1 -13   0   -0.13    0.06
   1 -13   0   -0.03    0.05
   1 -13   0   -0.16    0.07
  -1  13   0   -0.17    0.07
  -1  13   0    0.01    0.04
  -1  13   0   -0.10    0.07
  -1  13   0   -0.17    0.09
   0 -13   0    0.17    0.07
   0 -13   0    0.06    0.09
   0 -13   0    0.16    0.07
   0 -13   0    0.19    0.06
   0 -13   0    0.17    0.05
   0  13   0    0.13    0.09
   0  13   0    0.20    0.06
   0  13   0    0.03    0.08
   0  13   0    0.14    0.07
   0  13   0    0.07    0.09
  -1 -13   0   -0.05    0.05
  -1 -13   0   -0.15    0.08
  -1 -13   0   -0.04    0.07
  -1 -13   0   -0.11    0.06
  -1 -13   0   -0.05    0.07
   1  13   0   -0.09    0.08
   1  13   0   -0.09    0.05
   1  13   0   -0.15    0.06
   1  13   0   -0.07    0.10
   1  13   0   -0.15    0.07
  -2 -13   0   -0.03    0.06
  -2 -13   0   -0.02    0.06
  -2 -13   0   -0.02    0.06
  -2 -13   0   -0.01    0.08
  -2 -13   0    0.02    0.08
   2  13   0   -0.08    0.06
   2  13   0   -0.02    0.10
   2  13   0    0.00    0.08
   2  13   0    0.01    0.08
   2  13   0   -0.09    0.07
  -3 -13   0   -0.08    0.08
  -3 -13   0    0.10    0.06
  -3 -13   0    0.12    0.08
  -3 -13   0    0.11    0.07
  -3 -13   0    0.11    0.09
   3  13   0    0.06    0.12
   3  13   0    0.01    0.12
   3  13   0   -0.10    0.08
   3  13   0   -0.05    0.08
   3  13   0   -0.03    0.07
  -4 -13   0    0.41    0.10
  -4 -13   0    0.27    0.07
  -4 -13   0    0.10    0.12
  -4 -13   0    0.14    0.08
   4  13   0    0.67    0.12
   4  13   0    0.60    0.11
   4  13   0    0.67    0.12
  -5 -13   0   -0.01    0.06
  -5 -13   0   -0.01    0.08
  -5 -13   0   -0.03    0.08
  -5 -13   0   -0.10    0.09
   5  13   0   -0.03    0.11
   5  13   0   -0.04    0.10
   5  13   0   -0.04    0.10
   5  13   0    0.03    0.10
  -6 -13   0    0.00    0.09
  -6 -13   0    0.09    0.10
  -6 -13   0    0.03    0.09
  -6 -13   0   -0.09    0.07
  -6 -13   0    0.00    0.10
   6  13   0   -0.07    0.10
   6  13   0   -0.04    0.15
   6  13   0   -0.04    0.10
   6  13   0    0.02    0.10
   6  13   0    0.07    0.12
  -7 -13   0    0.09    0.10
  -7 -13   0    0.10    0.09
  -7 -13   0    0.24    0.11
  -7 -13   0    0.22    0.13
   7  13   0    0.01    0.11
   7  13   0    0.02    0.13
   7  13   0   -0.01    0.11
  -8 -13   0    0.00    0.10
  -8 -13   0   -0.01    0.12
  -8 -13   0   -0.07    0.10
  -8 -13   0    0.12    0.13
   8  13   0   -0.18    0.12
   8  13   0   -0.05    0.11
   8  13   0   -0.16    0.12
   8  13   0   -0.07    0.13
   8  13   0    0.34    0.30
   9 -14   0    0.06    0.16
  -9  14   0   -0.09    0.09
   8 -14   0    1.10    0.19
  -8  14   0    0.93    0.17
  -8  14   0    0.73    0.11
   7 -14   0    6.75    0.37
  -7  14   0    5.99    0.29
  -7  14   0    5.39    0.34
   6 -14   0    0.74    0.13
  -6  14   0    1.06    0.15
  -6  14   0    0.86    0.11
   5 -14   0    5.48    0.35
   5 -14   0    5.93    0.32
  -5  14   0    5.93    0.23
  -5  14   0    5.10    0.30
   4 -14   0    4.02    0.26
  -4  14   0    3.73    0.19
  -4  14   0    4.33    0.22
  -4  14   0    4.13    0.19
  -4  14   0    3.81    0.18
   3 -14   0    0.13    0.06
   3 -14   0    0.18    0.07
   3 -14   0    0.10    0.08
   3 -14   0   -0.03    0.11
  -3  14   0    0.30    0.08
  -3  14   0    0.11    0.04
  -3  14   0    0.09    0.07
  -3  14   0    0.30    0.08
  -3  14   0    0.32    0.10
   2 -14   0    7.97    0.36
   2 -14   0    8.52    0.31
   2 -14   0    7.86    0.29
   2 -14   0    8.14    0.32
  -2  14   0    8.12    0.29
  -2  14   0    7.86    0.31
  -2  14   0    7.82    0.30
  -2  14   0    8.37    0.32
  -2  14   0    8.49    0.33
   1 -14   0    1.95    0.19
   1 -14   0    2.37    0.19
   1 -14   0    1.82    0.16
   1 -14   0    1.79    0.14
   1 -14   0    1.62    0.12
  -1  14   0    2.14    0.19
  -1  14   0    1.66    0.16
  -1  14   0    1.91    0.20
  -1  14   0    1.62    0.13
   0 -14   0   -0.19    0.08
   0 -14   0   -0.14    0.07
   0 -14   0    0.01    0.05
   0  14   0    0.02    0.10
   0  14   0   -0.06    0.08
   0  14   0    0.16    0.06
   0  14   0   -0.03    0.10
   0  14   0    0.04    0.10
  -1 -14   0    0.11    0.06
  -1 -14   0   -0.05    0.10
  -1 -14   0   -0.07    0.07
  -1 -14   0   -0.03    0.07
  -1 -14   0   -0.18    0.07
   1  14   0    0.00    0.10
   1  14   0    0.00    0.09
   1  14   0   -0.15    0.08
   1  14   0    0.10    0.07
   1  14   0   -0.11    0.11
  -2 -14   0    0.66    0.10
  -2 -14   0    1.07    0.12
  -2 -14   0    0.74    0.12
  -2 -14   0    0.89    0.11
  -2 -14   0    1.02    0.15
   2  14   0    0.66    0.12
   2  14   0    0.86    0.12
   2  14   0    0.84    0.14
   2  14   0    0.95    0.13
  -3 -14   0    2.39    0.17
  -3 -14   0    2.42    0.22
  -3 -14   0    2.20    0.18
  -3 -14   0    2.48    0.18
   3  14   0    2.22    0.20
   3  14   0    2.54    0.23
   3  14   0    2.61    0.26
   3  14   0    2.63    0.20
  -4 -14   0    0.89    0.13
  -4 -14   0    0.73    0.12
  -4 -14   0    1.04    0.16
  -4 -14   0    0.74    0.11
  -4 -14   0    0.66    0.10
   4  14   0    0.61    0.12
   4  14   0    0.87    0.18
   4  14   0    0.77    0.14
   4  14   0    0.79    0.13
   4  14   0    0.59    0.12
  -5 -14   0    2.66    0.21
  -5 -14   0    2.67    0.21
  -5 -14   0    3.00    0.22
  -5 -14   0    2.98    0.24
  -5 -14   0    2.96    0.22
   5  14   0    2.75    0.23
   5  14   0    2.62    0.26
   5  14   0    2.54    0.25
   5  14   0    2.91    0.24
   5  14   0    2.91    0.22
  -6 -14   0    2.74    0.22
  -6 -14   0    2.47    0.29
  -6 -14   0    2.65    0.24
  -6 -14   0    2.67    0.23
   6  14   0    2.55    0.27
   6  14   0    2.49    0.25
   6  14   0    2.82    0.24
   6  14   0    2.76    0.28
  -7 -14   0    0.11    0.12
  -7 -14   0    0.20    0.11
   7  14   0   -0.18    0.13
   7  14   0    0.12    0.14
   8 -15   0   -0.14    0.15
  -8  15   0   -0.17    0.08
   7 -15   0    0.13    0.16
  -7  15   0   -0.03    0.06
  -7  15   0    0.08    0.12
   6 -15   0   -0.04    0.10
   6 -15   0    0.26    0.13
  -6  15   0   -0.05    0.10
  -6  15   0   -0.07    0.06
   5 -15   0    0.22    0.14
   5 -15   0    0.06    0.10
  -5  15   0    0.23    0.10
  -5  15   0    0.02    0.06
  -4  15   0    1.00    0.11
  -4  15   0    0.72    0.11
   3 -15   0    0.06    0.12
   3 -15   0   -0.05    0.07
   3 -15   0    0.04    0.06
   3 -15   0    0.02    0.09
  -3  15   0    0.30    0.10
  -3  15   0    0.13    0.05
  -3  15   0    0.06    0.07
  -3  15   0    0.05    0.08
  -3  15   0    0.18    0.08
   2 -15   0   -0.15    0.12
   2 -15   0   -0.07    0.06
   2 -15   0   -0.02    0.07
  -2  15   0   -0.11    0.07
  -2  15   0    0.00    0.05
  -2  15   0   -0.10    0.06
  -2  15   0    0.04    0.09
  -2  15   0   -0.06    0.07
   1 -15   0    0.03    0.07
   1 -15   0   -0.13    0.06
   1 -15   0   -0.13    0.07
   1 -15   0   -0.16    0.09
  -1  15   0    0.01    0.08
  -1  15   0   -0.17    0.08
  -1  15   0   -0.01    0.05
  -1  15   0   -0.05    0.09
   0 -15   0   -0.06    0.06
   0 -15   0    0.04    0.05
   0 -15   0    0.01    0.05
   0 -15   0   -0.12    0.08
   0  15   0   -0.04    0.06
   0  15   0   -0.07    0.08
   0  15   0   -0.12    0.10
   0  15   0    0.05    0.08
   0  15   0   -0.21    0.09
  -1 -15   0   -0.09    0.08
  -1 -15   0   -0.05    0.05
  -1 -15   0    0.00    0.07
  -1 -15   0    0.12    0.06
   1  15   0    0.05    0.08
   1  15   0   -0.09    0.09
   1  15   0   -0.02    0.11
   1  15   0    0.02    0.07
   1  15   0   -0.08    0.08
  -2 -15   0    0.05    0.06
  -2 -15   0    0.14    0.07
  -2 -15   0    0.13    0.08
  -2 -15   0    0.23    0.10
   2  15   0    0.06    0.09
   2  15   0    0.15    0.10
   2  15   0    0.15    0.08
   2  15   0    0.07    0.11
  -3 -15   0    0.06    0.06
  -3 -15   0    0.17    0.15
  -3 -15   0    0.07    0.09
  -3 -15   0    0.23    0.09
   3  15   0    0.10    0.08
   3  15   0    0.19    0.10
   3  15   0    0.05    0.10
   3  15   0    0.17    0.10
  -4 -15   0    0.45    0.10
  -4 -15   0    0.19    0.08
  -4 -15   0    0.87    0.19
  -4 -15   0    0.55    0.11
  -4 -15   0    0.42    0.10
   4  15   0    0.25    0.10
   4  15   0    0.53    0.12
   4  15   0    0.31    0.11
   4  15   0    0.38    0.10
   4  15   0    0.29    0.13
  -5 -15   0   -0.18    0.08
  -5 -15   0   -0.10    0.11
  -5 -15   0    0.04    0.06
  -5 -15   0   -0.06    0.09
   5  15   0   -0.08    0.11
   5  15   0    0.13    0.12
   5  15   0    0.00    0.12
   5  15   0   -0.21    0.12
   5  15   0   -0.11    0.11
  -6 -15   0    0.06    0.10
  -6 -15   0   -0.07    0.07
  -6 -15   0   -0.05    0.12
  -6 -15   0    0.30    0.14
   6  15   0   -0.07    0.12
   6  15   0   -0.20    0.13
   6  15   0   -0.12    0.14
  -7 -15   0   -0.04    0.11
  -7 -15   0   -0.09    0.11
  -7 -15   0    0.10    0.11
   7  15   0   -0.18    0.14
   7  15   0   -0.15    0.12
   8 -16   0    0.82    0.21
  -8  16   0    0.60    0.12
  -8  16   0    0.60    0.10
   7 -16   0    0.18    0.17
  -7  16   0    0.00    0.07
   6 -16   0    0.19    0.14
   6 -16   0    0.02    0.09
  -6  16   0   -0.03    0.12
  -6  16   0   -0.04    0.11
   5 -16   0    0.04    0.11
   5 -16   0   -0.02    0.12
  -5  16   0    0.19    0.10
   4 -16   0    1.32    0.21
  -4  16   0    1.42    0.19
  -4  16   0    1.50    0.16
  -4  16   0    1.03    0.16
  -4  16   0    1.12    0.12
  -4  16   0    1.30    0.15
   3 -16   0    0.50    0.08
   3 -16   0    0.40    0.11
   3 -16   0    0.58    0.15
   3 -16   0    0.72    0.10
  -3  16   0    0.49    0.10
  -3  16   0    0.43    0.08
  -3  16   0    0.66    0.12
  -3  16   0    0.56    0.10
  -3  16   0    0.47    0.10
   2 -16   0    8.56    0.33
   2 -16   0    7.97    0.34
   2 -16   0    8.13    0.37
  -2  16   0    8.32    0.33
  -2  16   0    8.21    0.35
  -2  16   0    8.33    0.33
  -2  16   0    7.78    0.33
  -2  16   0    7.83    0.30
   1 -16   0    1.95    0.20
   1 -16   0    1.82    0.15
  -1  16   0    1.86    0.18
  -1  16   0    1.66    0.17
   0 -16   0    1.22    0.15
   0 -16   0    1.27    0.21
   0 -16   0    1.38    0.14
   0 -16   0    1.24    0.15
   0  16   0    1.01    0.18
   0  16   0    1.35    0.20
   0  16   0    1.32    0.18
   0  16   0    1.40    0.15
   0  16   0    1.50    0.19
  -1 -16   0    9.12    0.34
  -1 -16   0    9.58    0.38
  -1 -16   0    9.01    0.35
  -1 -16   0    9.24    0.34
   1  16   0    8.89    0.38
   1  16   0    9.35    0.39
   1  16   0    8.42    0.36
   1  16   0    9.05    0.38
   1  16   0    9.45    0.41
  -2 -16   0    0.76    0.18
  -2 -16   0    1.10    0.16
  -2 -16   0    0.88    0.13
  -2 -16   0    0.82    0.13
   2  16   0    1.02    0.14
   2  16   0    1.09    0.16
   2  16   0    0.93    0.14
   2  16   0    0.80    0.13
  -3 -16   0    4.36    0.25
  -3 -16   0    3.83    0.22
  -3 -16   0    4.32    0.27
  -3 -16   0    4.70    0.26
  -3 -16   0    4.36    0.24
   3  16   0    3.87    0.26
   3  16   0    4.25    0.27
   3  16   0    4.17    0.34
   3  16   0    3.95    0.29
   3  16   0    3.87    0.27
  -4 -16   0    0.08    0.07
  -4 -16   0    0.11    0.09
  -4 -16   0    0.08    0.11
  -4 -16   0    0.24    0.10
  -4 -16   0    0.02    0.09
   4  16   0    0.17    0.11
   4  16   0    0.01    0.12
   4  16   0   -0.24    0.12
   4  16   0    0.11    0.12
   4  16   0    0.07    0.12
  -5 -16   0    0.44    0.11
  -5 -16   0    0.44    0.14
  -5 -16   0    0.30    0.13
  -5 -16   0    0.34    0.09
   5  16   0    0.33    0.14
   5  16   0    0.29    0.13
   5  16   0    0.45    0.16
  -6 -16   0    0.41    0.11
  -6 -16   0    0.58    0.13
   6  16   0    0.38    0.16
   6  16   0    0.59    0.16
   7 -17   0    0.15    0.16
  -7  17   0   -0.12    0.06
   6 -17   0    0.05    0.14
   6 -17   0   -0.04    0.10
   5 -17   0    0.08    0.16
   5 -17   0    0.01    0.09
  -5  17   0    0.09    0.09
  -5  17   0    0.09    0.10
  -5  17   0   -0.04    0.13
   4 -17   0    0.08    0.09
   4 -17   0    0.31    0.13
   4 -17   0    0.11    0.07
  -4  17   0    0.16    0.08
  -4  17   0    0.04    0.08
  -4  17   0    0.20    0.08
  -4  17   0    0.19    0.11
   3 -17   0    0.07    0.08
   3 -17   0    0.02    0.08
   3 -17   0    0.32    0.12
  -3  17   0    0.11    0.06
  -3  17   0   -0.01    0.08
  -3  17   0    0.13    0.09
  -3  17   0    0.14    0.09
  -3  17   0    0.14    0.14
   2 -17   0    0.06    0.09
   2 -17   0    0.09    0.08
   2 -17   0    0.22    0.09
  -2  17   0    0.19    0.11
  -2  17   0    0.01    0.08
  -2  17   0    0.13    0.07
  -2  17   0    0.16    0.09
  -2  17   0    0.09    0.09
   1 -17   0    0.11    0.10
   1 -17   0   -0.01    0.08
   1 -17   0    0.06    0.11
  -1  17   0    0.02    0.11
  -1  17   0    0.13    0.09
  -1  17   0    0.10    0.09
  -1  17   0    0.09    0.09
   0 -17   0    0.04    0.07
   0 -17   0   -0.01    0.08
   0 -17   0    0.05    0.06
   0 -17   0    0.01    0.10
   0 -17   0    0.06    0.13
   0  17   0   -0.09    0.09
   0  17   0   -0.09    0.08
   0  17   0   -0.01    0.10
   0  17   0    0.02    0.11
   0  17   0    0.01    0.09
  -1 -17   0   -0.03    0.09
  -1 -17   0    0.05    0.06
  -1 -17   0   -0.06    0.08
  -1 -17   0    0.15    0.08
   1  17   0    0.12    0.12
   1  17   0   -0.07    0.09
   1  17   0    0.04    0.09
   1  17   0   -0.08    0.08
   1  17   0    0.01    0.10
  -2 -17   0    0.09    0.10
  -2 -17   0    0.00    0.08
  -2 -17   0    0.19    0.13
  -2 -17   0   -0.06    0.06
  -2 -17   0    0.03    0.09
   2  17   0   -0.04    0.11
   2  17   0    0.07    0.09
   2  17   0    0.10    0.10
   2  17   0   -0.16    0.10
   2  17   0    0.00    0.10
  -3 -17   0    0.17    0.10
  -3 -17   0    0.07    0.10
  -3 -17   0   -0.06    0.11
  -3 -17   0    0.05    0.07
  -3 -17   0   -0.07    0.09
   3  17   0   -0.10    0.10
   3  17   0   -0.05    0.11
   3  17   0   -0.18    0.11
   3  17   0    0.17    0.14
  -4 -17   0   -0.12    0.07
  -4 -17   0   -0.11    0.10
  -4 -17   0    0.05    0.11
   4  17   0   -0.01    0.13
   4  17   0   -0.09    0.12
   4  17   0    0.14    0.12
   4  17   0    0.00    0.11
  -5 -17   0   -0.09    0.13
  -5 -17   0   -0.01    0.08
   5  17   0   -0.01    0.14
   5  17   0   -0.04    0.12
   5  17   0    0.01    0.15
   7 -18   0   -0.12    0.16
   6 -18   0   -0.07    0.11
   6 -18   0    0.09    0.15
   5 -18   0    0.36    0.16
   5 -18   0    0.08    0.11
  -5  18   0    0.13    0.10
  -5  18   0    0.09    0.17
   4 -18   0    0.06    0.09
   4 -18   0    0.05    0.12
  -4  18   0    0.00    0.08
  -4  18   0   -0.08    0.11
  -4  18   0   -0.02    0.08
  -4  18   0    0.20    0.09
   3 -18   0    0.11    0.12
   3 -18   0    0.09    0.07
   3 -18   0   -0.13    0.14
   3 -18   0   -0.01    0.09
  -3  18   0    0.17    0.10
  -3  18   0    0.06    0.09
  -3  18   0    0.18    0.11
  -3  18   0    0.05    0.10
   2 -18   0    0.52    0.10
   2 -18   0    0.34    0.11
   2 -18   0    0.51    0.11
  -2  18   0    0.35    0.11
  -2  18   0    0.50    0.12
  -2  18   0    0.38    0.08
  -2  18   0    0.41    0.11
  -2  18   0    0.29    0.13
   1 -18   0    0.39    0.09
   1 -18   0    0.31    0.10
   1 -18   0    0.43    0.11
  -1  18   0    0.37    0.09
  -1  18   0    0.13    0.12
  -1  18   0    0.54    0.12
   0 -18   0    0.10    0.11
   0 -18   0    0.31    0.09
   0 -18   0    0.21    0.09
   0 -18   0    0.32    0.10
   0 -18   0    0.26    0.10
   0  18   0    0.10    0.11
   0  18   0    0.17    0.11
   0  18   0    0.19    0.09
   0  18   0    0.32    0.13
   0  18   0    0.14    0.11
  -1 -18   0   -0.03    0.09
  -1 -18   0    0.02    0.06
  -1 -18   0   -0.02    0.12
  -1 -18   0   -0.18    0.09
   1  18   0    0.01    0.09
   1  18   0   -0.04    0.11
   1  18   0   -0.07    0.10
   1  18   0   -0.10    0.12
   1  18   0   -0.12    0.09
  -2 -18   0    0.33    0.10
  -2 -18   0    0.02    0.07
  -2 -18   0   -0.04    0.12
  -2 -18   0    0.06    0.10
   2  18   0    0.28    0.13
   2  18   0   -0.08    0.11
   2  18   0    0.05    0.10
   2  18   0   -0.05    0.13
  -3 -18   0    0.36    0.09
  -3 -18   0    0.42    0.11
  -3 -18   0    0.44    0.14
   3  18   0    0.36    0.15
   3  18   0    0.32    0.13
   3  18   0    0.41    0.13
   3  18   0    0.27    0.14
  -4 -18   0    0.47    0.14
  -4 -18   0    0.36    0.10
  -4 -18   0    0.45    0.12
   4  18   0    0.41    0.15
   4  18   0    0.37    0.14
  -5 -18   0    0.05    0.16
  -5 -18   0    0.22    0.10
  -5 -18   0    0.33    0.13
   5  18   0    0.31    0.18
   5  18   0    0.27    0.22
   6 -19   0   -0.16    0.11
   6 -19   0    0.06    0.15
  -6  19   0   -0.19    0.12
   5 -19   0   -0.08    0.11
   5 -19   0    0.03    0.14
  -5  19   0   -0.06    0.12
  -5  19   0   -0.10    0.10
   4 -19   0    0.01    0.09
   4 -19   0    0.05    0.08
   4 -19   0   -0.16    0.09
  -4  19   0    0.01    0.13
  -4  19   0    0.04    0.08
  -4  19   0   -0.09    0.10
  -4  19   0    0.09    0.10
   3 -19   0   -0.02    0.12
   3 -19   0   -0.08    0.08
   3 -19   0   -0.02    0.10
   3 -19   0    0.00    0.10
  -3  19   0    0.16    0.12
  -3  19   0    0.00    0.09
  -3  19   0    0.23    0.11
   2 -19   0    0.01    0.10
   2 -19   0    0.01    0.08
   2 -19   0   -0.08    0.13
  -2  19   0    0.17    0.12
  -2  19   0    0.30    0.11
  -2  19   0   -0.14    0.10
  -2  19   0   -0.08    0.10
   1 -19   0    0.00    0.09
   1 -19   0    0.14    0.11
  -1  19   0    0.00    0.10
  -1  19   0    0.07    0.11
  -1  19   0    0.08    0.11
  -1  19   0    0.11    0.08
  -1  19   0    0.10    0.12
   0 -19   0    0.16    0.08
   0 -19   0   -0.05    0.10
   0 -19   0   -0.19    0.11
   0 -19   0   -0.07    0.10
   0  19   0   -0.10    0.08
   0  19   0    0.11    0.10
   0  19   0   -0.12    0.17
   0  19   0    0.07    0.12
   0  19   0   -0.01    0.12
  -1 -19   0    0.12    0.10
  -1 -19   0    0.06    0.11
  -1 -19   0   -0.17    0.11
  -1 -19   0   -0.08    0.10
  -1 -19   0   -0.02    0.07
   1  19   0    0.08    0.11
   1  19   0   -0.17    0.09
   1  19   0   -0.01    0.13
   1  19   0    0.11    0.13
  -2 -19   0   -0.03    0.07
  -2 -19   0    0.04    0.13
  -2 -19   0    0.35    0.11
  -2 -19   0   -0.08    0.09
   2  19   0    0.01    0.14
   2  19   0    0.05    0.12
   2  19   0   -0.01    0.19
   2  19   0   -0.25    0.11
  -3 -19   0    0.13    0.11
  -3 -19   0   -0.02    0.13
   3  19   0    0.12    0.18
   3  19   0    0.09    0.19
   3  19   0    0.16    0.20
  -4 -19   0   -0.26    0.14
  -4 -19   0   -0.10    0.08
  -4 -19   0   -0.09    0.11
   4  19   0    0.03    0.15
   4  19   0    0.02    0.13
   4  19   0    0.02    0.15
   5 -20   0    2.42    0.24
  -5  20   0    2.16    0.25
  -5  20   0    1.79    0.25
   4 -20   0    0.58    0.21
   4 -20   0    0.81    0.16
  -4  20   0    0.71    0.14
  -4  20   0    0.67    0.16
  -4  20   0    0.68    0.12
  -4  20   0    0.49    0.14
   3 -20   0    0.23    0.13
   3 -20   0    0.41    0.13
  -3  20   0    0.40    0.15
  -3  20   0    0.52    0.13
  -3  20   0    0.56    0.12
  -3  20   0    0.43    0.14
   2 -20   0    1.62    0.25
   2 -20   0    1.63    0.17
  -2  20   0    1.99    0.21
  -2  20   0    1.58    0.26
  -2  20   0    1.31    0.19
   1 -20   0    1.99    0.25
  -1  20   0    1.61    0.19
  -1  20   0    2.17    0.24
  -1  20   0    2.21    0.27
  -1  20   0    1.68    0.25
   0 -20   0   -0.03    0.11
   0 -20   0    0.08    0.09
   0 -20   0   -0.04    0.10
   0  20   0    0.17    0.13
   0  20   0    0.10    0.13
   0  20   0    0.11    0.14
   0  20   0   -0.20    0.10
  -1 -20   0    0.30    0.11
  -1 -20   0    0.21    0.10
  -1 -20   0   -0.05    0.12
  -1 -20   0    0.12    0.13
   1  20   0    0.02    0.18
   1  20   0    0.14    0.12
   1  20   0    0.13    0.15
  -2 -20   0    0.37    0.15
  -2 -20   0    0.52    0.09
  -2 -20   0    0.38    0.12
   2  20   0    0.43    0.14
   2  20   0    0.32    0.17
   2  20   0    0.68    0.17
   2  20   0    0.46    0.15
   3 -21   0   -0.02    0.12
   3 -21   0    0.11    0.12
  -3  21   0   -0.15    0.13
  -3  21   0    0.20    0.14
  -3  21   0   -0.09    0.11
   2 -21   0    0.09    0.13
   2 -21   0    0.05    0.16
  -2  21   0   -0.18    0.14
  -2  21   0    0.09    0.13
  -2  21   0   -0.11    0.11
   1 -21   0   -0.01    0.11
   1 -21   0    0.08    0.14
  -1  21   0   -0.23    0.12
  -1  21   0    0.09    0.22
  -1  21   0    0.33    0.14
   0 -21   0   -0.09    0.13
   0 -21   0   -0.03    0.09
   0 -21   0   -0.06    0.11
   0  21   0    0.07    0.15
   0  21   0    0.29    0.16
   0  21   0    0.00    0.12
   0  21   0   -0.06    0.10
   1  21   0   -0.21    0.12
   1  21  -1    0.01    0.12
   1  21  -1   -0.17    0.16
   1  21  -1   -0.25    0.13
   1  21  -1    0.12    0.13
  -1 -21   1   -0.13    0.11
  -1 -21   1   -0.21    0.10
  -1 -21   1   -0.15    0.14
   0  21  -1   -0.09    0.12
   0  21  -1   -0.23    0.15
   0  21  -1   -0.03    0.16
   0  21  -1   -0.08    0.11
   0 -21   1   -0.21    0.13
   0 -21   1   -0.08    0.10
   0 -21   1    0.14    0.11
  -1  21  -1   -0.13    0.14
  -1  21  -1   -0.08    0.09
  -1  21  -1   -0.10    0.17
  -1  21  -1   -0.02    0.12
   1 -21   1    0.00    0.11
   1 -21   1   -0.23    0.13
  -2  21  -1    0.18    0.14
  -2  21  -1   -0.13    0.11
  -2  21  -1    0.23    0.10
  -2  21  -1    0.07    0.15
   2 -21   1   -0.02    0.12
   2 -21   1   -0.06    0.11
  -3  21  -1    0.06    0.14
  -3  21  -1   -0.09    0.12
  -3  21  -1   -0.09    0.14
   3 -21   1    0.05    0.13
   3 -21   1   -0.09    0.11
   3  20  -1    0.45    0.15
   3  20  -1    0.09    0.15
   3  20  -1    0.25    0.17
  -3 -20   1    0.26    0.16
  -3 -20   1    0.15    0.08
   2  20  -1    3.27    0.33
   2  20  -1    3.07    0.28
   2  20  -1    2.95    0.28
   2  20  -1    3.17    0.31
  -2 -20   1    3.07    0.21
  -2 -20   1    3.14    0.25
  -2 -20   1    3.05    0.30
   1  20  -1    0.31    0.19
   1  20  -1    0.28    0.13
   1  20  -1    0.45    0.14
  -1 -20   1    0.26    0.14
  -1 -20   1    0.16    0.12
  -1 -20   1    0.33    0.11
  -1 -20   1    0.50    0.12
   0  20  -1    0.42    0.15
   0  20  -1    0.27    0.13
   0  20  -1    0.14    0.11
   0  20  -1    0.32    0.12
   0 -20   1    0.42    0.11
   0 -20   1   -0.09    0.11
   0 -20   1    0.19    0.12
  -1  20  -1    3.14    0.24
  -1  20  -1    3.79    0.27
  -1  20  -1    3.75    0.29
  -1  20  -1    3.76    0.29
   1 -20   1    3.48    0.30
   1 -20   1    3.55    0.27
  -2  20  -1    0.22    0.10
  -2  20  -1    0.43    0.14
  -2  20  -1    0.55    0.20
  -2  20  -1    0.45    0.11
   2 -20   1    0.44    0.14
   2 -20   1    0.24    0.11
   2 -20   1    0.63    0.14
  -3  20  -1    1.52    0.18
  -3  20  -1    1.25    0.18
  -3  20  -1    1.81    0.21
  -3  20  -1    2.07    0.23
   3 -20   1    1.67    0.25
   3 -20   1    1.54    0.24
   3 -20   1    1.77    0.22
  -4  20  -1   -0.04    0.09
  -4  20  -1   -0.02    0.12
  -4  20  -1   -0.24    0.12
  -4  20  -1   -0.22    0.12
   4 -20   1   -0.09    0.11
   4 -20   1   -0.05    0.13
  -5  20  -1   -0.24    0.12
  -5  20  -1   -0.23    0.12
   5 -20   1   -0.24    0.12
   5 -20   1    0.10    0.15
   4  19  -1   -0.23    0.15
   4  19  -1   -0.22    0.14
   4  19  -1    0.01    0.13
  -4 -19   1   -0.15    0.08
  -4 -19   1   -0.13    0.11
  -4 -19   1   -0.14    0.14
   3  19  -1    0.07    0.15
   3  19  -1   -0.08    0.21
   3  19  -1    0.19    0.13
  -3 -19   1   -0.06    0.08
  -3 -19   1    0.12    0.13
  -3 -19   1    0.05    0.11
   2  19  -1   -0.09    0.12
   2  19  -1    0.27    0.23
   2  19  -1    0.03    0.12
   2  19  -1    0.07    0.15
  -2 -19   1   -0.03    0.13
  -2 -19   1    0.12    0.11
  -2 -19   1   -0.06    0.07
  -2 -19   1    0.04    0.09
   1  19  -1   -0.11    0.13
   1  19  -1    0.05    0.12
   1  19  -1   -0.02    0.13
   1  19  -1   -0.21    0.09
  -1 -19   1   -0.02    0.11
  -1 -19   1    0.04    0.09
  -1 -19   1   -0.22    0.11
  -1 -19   1   -0.10    0.07
   0  19  -1   -0.21    0.11
   0  19  -1   -0.09    0.12
   0  19  -1   -0.03    0.08
   0  19  -1    0.11    0.11
   0  19  -1   -0.12    0.17
   0 -19   1    0.16    0.08
   0 -19   1   -0.17    0.09
   0 -19   1   -0.03    0.09
   0 -19   1    0.05    0.11
  -1  19  -1   -0.14    0.07
  -1  19  -1   -0.09    0.12
  -1  19  -1   -0.10    0.10
  -1  19  -1   -0.02    0.11
  -1  19  -1    0.09    0.11
   1 -19   1   -0.03    0.09
   1 -19   1    0.07    0.11
  -2  19  -1    0.22    0.12
  -2  19  -1    0.03    0.11
  -2  19  -1   -0.11    0.10
  -2  19  -1   -0.08    0.08
  -2  19  -1   -0.13    0.09
   2 -19   1   -0.05    0.10
   2 -19   1    0.07    0.09
   2 -19   1   -0.01    0.11
   2 -19   1    0.08    0.11
  -3  19  -1    0.06    0.11
  -3  19  -1    0.24    0.11
  -3  19  -1    0.05    0.08
  -3  19  -1   -0.04    0.09
   3 -19   1   -0.09    0.10
   3 -19   1   -0.11    0.08
   3 -19   1    0.11    0.12
   3 -19   1    0.03    0.09
  -4  19  -1   -0.05    0.10
  -4  19  -1   -0.17    0.10
  -4  19  -1    0.05    0.08
  -4  19  -1   -0.01    0.09
  -4  19  -1    0.03    0.12
   4 -19   1   -0.05    0.09
   4 -19   1    0.09    0.12
   4 -19   1   -0.07    0.10
  -5  19  -1   -0.06    0.10
  -5  19  -1    0.02    0.08
  -5  19  -1   -0.04    0.12
  -5  19  -1   -0.09    0.07
   5 -19   1   -0.01    0.15
   5 -19   1   -0.06    0.12
   6 -19   1    0.02    0.14
   6 -19   1   -0.15    0.11
   5  18  -1   -0.03    0.20
   5  18  -1    0.09    0.16
  -5 -18   1    0.06    0.09
  -5 -18   1    0.02    0.11
   4  18  -1    0.98    0.17
   4  18  -1    1.32    0.26
   4  18  -1    1.06    0.16
  -4 -18   1    1.46    0.20
  -4 -18   1    1.38    0.18
  -4 -18   1    1.38    0.18
   3  18  -1    2.38    0.26
   3  18  -1    1.95    0.28
   3  18  -1    2.00    0.24
   3  18  -1    2.07    0.25
  -3 -18   1    2.12    0.21
  -3 -18   1    1.67    0.20
  -3 -18   1    2.06    0.18
   2  18  -1    0.31    0.11
   2  18  -1   -0.04    0.11
   2  18  -1    0.31    0.14
   2  18  -1    0.27    0.14
  -2 -18   1    0.12    0.13
  -2 -18   1    0.48    0.11
  -2 -18   1    0.25    0.13
  -2 -18   1    0.13    0.11
   1  18  -1    0.29    0.14
   1  18  -1    0.40    0.13
   1  18  -1    0.56    0.14
   1  18  -1    0.46    0.10
   1  18  -1    0.19    0.11
  -1 -18   1    0.39    0.10
  -1 -18   1    0.34    0.11
  -1 -18   1    0.47    0.09
  -1 -18   1    0.18    0.11
   0  18  -1    0.38    0.10
   0  18  -1    0.37    0.13
   0  18  -1    0.33    0.11
   0  18  -1    0.51    0.13
   0  18  -1    0.37    0.12
   0 -18   1    0.34    0.10
   0 -18   1    0.43    0.09
   0 -18   1    0.39    0.09
   0 -18   1    0.14    0.10
   0 -18   1    0.17    0.12
  -1  18  -1    0.65    0.15
  -1  18  -1    0.61    0.12
  -1  18  -1    0.72    0.10
   1 -18   1    0.83    0.13
   1 -18   1    0.73    0.11
   1 -18   1    0.62    0.11
  -2  18  -1   -0.05    0.09
  -2  18  -1   -0.08    0.12
  -2  18  -1   -0.01    0.09
  -2  18  -1    0.00    0.10
  -2  18  -1    0.07    0.12
   2 -18   1    0.08    0.12
   2 -18   1   -0.16    0.09
   2 -18   1   -0.01    0.09
   2 -18   1    0.01    0.08
  -3  18  -1    0.22    0.11
  -3  18  -1    0.08    0.10
  -3  18  -1    0.20    0.10
  -3  18  -1    0.32    0.10
  -3  18  -1    0.24    0.09
   3 -18   1    0.24    0.10
   3 -18   1    0.22    0.08
   3 -18   1    0.26    0.12
   3 -18   1    0.18    0.12
  -4  18  -1    0.65    0.10
  -4  18  -1    0.51    0.10
  -4  18  -1    0.53    0.12
  -4  18  -1    0.57    0.13
  -4  18  -1    0.47    0.09
   4 -18   1    0.41    0.12
   4 -18   1    0.96    0.26
  -5  18  -1    0.48    0.11
  -5  18  -1    0.48    0.08
  -5  18  -1    0.59    0.15
   5 -18   1    0.31    0.12
   5 -18   1    0.63    0.18
  -6  18  -1    0.62    0.10
   6 -18   1    0.97    0.20
   6 -18   1    0.32    0.13
  -7  18  -1   -0.15    0.07
   7 -18   1    0.05    0.15
   6  17  -1   -0.02    0.17
   6  17  -1    0.02    0.14
  -6 -17   1   -0.16    0.10
  -6 -17   1   -0.12    0.09
   5  17  -1    0.09    0.15
   5  17  -1    0.02    0.14
   5  17  -1    0.10    0.12
  -5 -17   1    0.09    0.08
  -5 -17   1   -0.15    0.11
  -5 -17   1   -0.03    0.12
   4  17  -1   -0.04    0.11
   4  17  -1   -0.07    0.14
   4  17  -1   -0.07    0.14
   4  17  -1    0.09    0.12
  -4 -17   1   -0.11    0.12
  -4 -17   1    0.00    0.10
  -4 -17   1   -0.01    0.07
   3  17  -1    0.26    0.13
   3  17  -1   -0.04    0.11
   3  17  -1   -0.11    0.12
   3  17  -1    0.04    0.10
   3  17  -1    0.01    0.12
  -3 -17   1    0.01    0.07
  -3 -17   1    0.15    0.10
  -3 -17   1   -0.13    0.10
  -3 -17   1   -0.19    0.09
  -3 -17   1    0.05    0.10
   2  17  -1    0.04    0.11
   2  17  -1   -0.04    0.11
   2  17  -1   -0.04    0.09
   2  17  -1    0.02    0.10
   2  17  -1   -0.08    0.09
  -2 -17   1   -0.06    0.08
  -2 -17   1   -0.03    0.13
  -2 -17   1   -0.10    0.06
  -2 -17   1    0.19    0.10
  -2 -17   1   -0.01    0.09
   1  17  -1    0.17    0.10
   1  17  -1   -0.02    0.10
   1  17  -1   -0.02    0.09
   1  17  -1    0.10    0.08
   1  17  -1    0.07    0.11
  -1 -17   1    0.14    0.07
  -1 -17   1    0.03    0.06
  -1 -17   1    0.09    0.10
  -1 -17   1   -0.07    0.08
   0  17  -1    0.10    0.09
   0  17  -1   -0.05    0.10
   0  17  -1    0.01    0.08
   0  17  -1   -0.02    0.08
   0  17  -1   -0.02    0.09
   0 -17   1    0.11    0.07
   0 -17   1    0.05    0.10
   0 -17   1    0.07    0.07
   0 -17   1    0.03    0.09
  -1  17  -1    0.08    0.09
  -1  17  -1    0.00    0.07
  -1  17  -1    0.12    0.10
  -1  17  -1    0.15    0.10
  -1  17  -1    0.02    0.08
   1 -17   1    0.01    0.07
   1 -17   1    0.04    0.07
   1 -17   1    0.08    0.09
   1 -17   1    0.07    0.08
   1 -17   1    0.10    0.06
  -2  17  -1    0.14    0.06
  -2  17  -1    0.11    0.09
  -2  17  -1    0.13    0.10
  -2  17  -1    0.24    0.09
  -2  17  -1    0.03    0.08
   2 -17   1    0.15    0.09
   2 -17   1    0.13    0.09
   2 -17   1    0.04    0.11
   2 -17   1    0.15    0.12
  -3  17  -1    0.33    0.09
  -3  17  -1    0.21    0.07
  -3  17  -1    0.34    0.09
  -3  17  -1    0.45    0.15
  -3  17  -1    0.13    0.09
   3 -17   1    0.18    0.09
   3 -17   1    0.20    0.11
   3 -17   1    0.15    0.08
  -4  17  -1    0.19    0.09
  -4  17  -1    0.31    0.08
  -4  17  -1    0.15    0.06
  -4  17  -1    0.35    0.09
  -4  17  -1    0.35    0.11
   4 -17   1    0.22    0.13
   4 -17   1    0.27    0.08
   4 -17   1    0.19    0.09
  -5  17  -1    0.14    0.11
  -5  17  -1   -0.03    0.06
   5 -17   1   -0.08    0.10
   5 -17   1    0.08    0.13
  -6  17  -1   -0.10    0.06
   6 -17   1   -0.16    0.10
   6 -17   1    0.14    0.15
  -7  17  -1   -0.07    0.07
   7 -17   1   -0.19    0.15
   5  16  -1   -0.05    0.12
   5  16  -1   -0.21    0.13
   5  16  -1    0.15    0.13
  -5 -16   1   -0.02    0.08
  -5 -16   1   -0.06    0.11
  -5 -16   1   -0.11    0.09
  -5 -16   1   -0.02    0.10
   4  16  -1    0.59    0.16
   4  16  -1    0.58    0.14
   4  16  -1    0.57    0.13
   4  16  -1    0.39    0.12
   4  16  -1    0.53    0.12
  -4 -16   1    0.48    0.10
  -4 -16   1    0.47    0.10
  -4 -16   1    0.63    0.12
  -4 -16   1    0.32    0.10
  -4 -16   1    0.40    0.12
   3  16  -1    1.61    0.21
   3  16  -1    1.28    0.16
   3  16  -1    1.53    0.20
   3  16  -1    1.21    0.17
  -3 -16   1    1.25    0.15
  -3 -16   1    1.77    0.17
  -3 -16   1    1.33    0.17
  -3 -16   1    1.48    0.18
  -3 -16   1    1.92    0.23
   2  16  -1    0.03    0.08
   2  16  -1    0.20    0.10
   2  16  -1    0.25    0.12
   2  16  -1    0.30    0.10
  -2 -16   1    0.02    0.10
  -2 -16   1    0.19    0.07
  -2 -16   1    0.23    0.09
  -2 -16   1    0.28    0.09
   1  16  -1   10.25    0.41
   1  16  -1    9.85    0.40
   1  16  -1    9.61    0.39
   1  16  -1   10.14    0.42
   1  16  -1   10.08    0.41
  -1 -16   1   10.64    0.41
  -1 -16   1   10.20    0.38
  -1 -16   1   10.12    0.37
  -1 -16   1    9.84    0.37
   0  16  -1    3.23    0.29
   0  16  -1    3.51    0.24
   0  16  -1    3.51    0.23
   0  16  -1    3.38    0.22
   0  16  -1    3.17    0.21
   0 -16   1    3.49    0.23
   0 -16   1    3.23    0.18
   0 -16   1    3.18    0.19
   0 -16   1    3.49    0.24
  -1  16  -1    3.88    0.24
  -1  16  -1    3.92    0.20
  -1  16  -1    2.96    0.29
  -1  16  -1    3.79    0.23
  -1  16  -1    3.78    0.22
   1 -16   1    4.00    0.27
   1 -16   1    3.80    0.23
   1 -16   1    4.19    0.20
  -2  16  -1    3.90    0.20
  -2  16  -1    4.19    0.25
  -2  16  -1    4.27    0.24
  -2  16  -1    3.93    0.22
  -2  16  -1    4.41    0.24
   2 -16   1    4.49    0.25
   2 -16   1    4.72    0.23
   2 -16   1    3.99    0.31
  -3  16  -1    8.06    0.33
  -3  16  -1    8.25    0.32
  -3  16  -1    8.89    0.35
  -3  16  -1    7.92    0.33
  -3  16  -1    7.99    0.30
   3 -16   1    7.97    0.38
   3 -16   1    8.59    0.36
   3 -16   1    7.55    0.30
   3 -16   1    8.49    0.31
  -4  16  -1    5.70    0.26
  -4  16  -1    6.12    0.29
  -4  16  -1    6.13    0.25
  -4  16  -1    5.79    0.26
  -4  16  -1    5.77    0.25
   4 -16   1    6.07    0.24
   4 -16   1    6.14    0.33
   4 -16   1    5.90    0.35
  -5  16  -1    1.57    0.17
  -5  16  -1    1.68    0.16
  -5  16  -1    2.10    0.19
   5 -16   1    1.75    0.24
  -6  16  -1    0.53    0.08
  -6  16  -1    0.80    0.15
   6 -16   1    0.32    0.12
   6 -16   1    0.61    0.16
  -7  16  -1    0.10    0.07
   7 -16   1   -0.07    0.16
  -8  16  -1   -0.02    0.09
  -8  16  -1    0.10    0.11
   8 -16   1   -0.05    0.18
   7  15  -1   -0.18    0.14
   7  15  -1    0.19    0.12
  -7 -15   1   -0.03    0.11
  -7 -15   1   -0.05    0.10
  -7 -15   1   -0.11    0.10
   6  15  -1    0.08    0.14
   6  15  -1   -0.06    0.10
   6  15  -1   -0.21    0.13
  -6 -15   1    0.09    0.09
  -6 -15   1    0.14    0.12
  -6 -15   1    0.25    0.12
  -6 -15   1    0.10    0.10
   5  15  -1   -0.02    0.10
   5  15  -1    0.05    0.11
   5  15  -1    0.06    0.16
   5  15  -1   -0.14    0.09
   5  15  -1    0.15    0.13
  -5 -15   1   -0.08    0.10
  -5 -15   1   -0.04    0.09
  -5 -15   1    0.05    0.08
  -5 -15   1    0.05    0.10
   4  15  -1    0.02    0.10
   4  15  -1    0.04    0.08
   4  15  -1    0.02    0.10
   4  15  -1    0.10    0.12
   4  15  -1    0.14    0.10
  -4 -15   1    0.11    0.07
  -4 -15   1    0.32    0.09
  -4 -15   1    0.11    0.09
  -4 -15   1    0.20    0.11
  -4 -15   1    0.33    0.09
   3  15  -1   -0.02    0.11
   3  15  -1   -0.03    0.09
   3  15  -1   -0.03    0.10
   3  15  -1   -0.01    0.08
  -3 -15   1   -0.05    0.06
  -3 -15   1   -0.12    0.08
  -3 -15   1    0.08    0.08
  -3 -15   1   -0.09    0.16
   2  15  -1    0.10    0.11
   2  15  -1    0.29    0.10
   2  15  -1    0.04    0.07
   2  15  -1    0.15    0.10
  -2 -15   1    0.12    0.09
  -2 -15   1    0.23    0.08
  -2 -15   1    0.16    0.07
  -2 -15   1    0.09    0.06
   1  15  -1   -0.02    0.11
   1  15  -1   -0.02    0.08
   1  15  -1    0.00    0.09
   1  15  -1   -0.10    0.10
   1  15  -1   -0.06    0.09
  -1 -15   1   -0.03    0.09
  -1 -15   1   -0.03    0.05
  -1 -15   1   -0.12    0.07
  -1 -15   1   -0.01    0.06
   0  15  -1   -0.04    0.09
   0  15  -1    0.03    0.06
   0  15  -1   -0.07    0.08
   0  15  -1   -0.19    0.12
   0  15  -1   -0.05    0.07
   0 -15   1   -0.01    0.07
   0 -15   1    0.00    0.09
   0 -15   1    0.02    0.06
   0 -15   1    0.10    0.09
   0 -15   1   -0.01    0.05
  -1  15  -1   -0.12    0.07
  -1  15  -1   -0.16    0.09
  -1  15  -1   -0.19    0.08
  -1  15  -1   -0.16    0.09
  -1  15  -1   -0.04    0.05
   1 -15   1   -0.17    0.08
   1 -15   1    0.01    0.07
   1 -15   1   -0.15    0.07
   1 -15   1   -0.08    0.05
  -2  15  -1   -0.11    0.07
  -2  15  -1    0.06    0.06
  -2  15  -1   -0.02    0.06
  -2  15  -1    0.03    0.09
  -2  15  -1    0.06    0.07
   2 -15   1   -0.05    0.09
   2 -15   1    0.02    0.10
   2 -15   1    0.06    0.07
   2 -15   1    0.04    0.07
  -3  15  -1    0.01    0.07
  -3  15  -1    0.04    0.05
  -3  15  -1    0.16    0.10
  -3  15  -1    0.06    0.08
  -3  15  -1   -0.11    0.06
   3 -15   1    0.13    0.12
   3 -15   1    0.10    0.08
   3 -15   1   -0.02    0.06
   3 -15   1    0.01    0.11
  -4  15  -1    0.31    0.07
  -4  15  -1    0.15    0.06
  -4  15  -1    0.33    0.11
  -4  15  -1    0.16    0.07
  -4  15  -1    0.48    0.10
   4 -15   1    0.12    0.09
   4 -15   1    0.21    0.06
   4 -15   1    0.01    0.11
  -5  15  -1   -0.01    0.06
   5 -15   1    0.14    0.13
   5 -15   1   -0.08    0.09
  -6  15  -1   -0.04    0.06
  -6  15  -1    0.13    0.11
   6 -15   1    0.07    0.13
   6 -15   1   -0.03    0.09
  -7  15  -1    0.01    0.12
   7 -15   1    0.10    0.15
  -8  15  -1   -0.10    0.14
   8 -15   1   -0.02    0.15
   7  14  -1    0.38    0.15
   7  14  -1    0.14    0.15
  -7 -14   1    0.41    0.13
  -7 -14   1    0.31    0.11
  -7 -14   1    0.32    0.17
   6  14  -1    0.31    0.14
   6  14  -1    0.34    0.13
   6  14  -1    0.50    0.13
   6  14  -1    0.46    0.13
  -6 -14   1    0.48    0.11
  -6 -14   1    0.48    0.11
  -6 -14   1    0.53    0.13
   5  14  -1    0.03    0.10
   5  14  -1   -0.02    0.10
   5  14  -1    0.09    0.10
   5  14  -1   -0.15    0.11
   5  14  -1   -0.10    0.10
  -5 -14   1    0.05    0.10
  -5 -14   1    0.00    0.09
  -5 -14   1    0.04    0.08
  -5 -14   1   -0.01    0.06
  -5 -14   1    0.26    0.10
   4  14  -1    0.01    0.08
   4  14  -1    0.03    0.09
   4  14  -1   -0.12    0.08
   4  14  -1    0.00    0.11
  -4 -14   1    0.02    0.08
  -4 -14   1    0.05    0.12
  -4 -14   1    0.01    0.08
  -4 -14   1   -0.08    0.08
  -4 -14   1   -0.01    0.07
   3  14  -1    3.61    0.26
   3  14  -1    3.30    0.23
   3  14  -1    3.16    0.36
   3  14  -1    3.60    0.23
  -3 -14   1    3.25    0.23
  -3 -14   1    3.70    0.21
  -3 -14   1    3.37    0.21
  -3 -14   1    3.69    0.20
   2  14  -1    2.59    0.33
   2  14  -1    2.65    0.22
   2  14  -1    2.29    0.19
   2  14  -1    2.52    0.20
   2  14  -1    2.54    0.19
  -2 -14   1    2.46    0.18
  -2 -14   1    2.45    0.20
  -2 -14   1    2.38    0.18
  -2 -14   1    2.28    0.18
  -2 -14   1    2.52    0.16
   1  14  -1    0.76    0.12
   1  14  -1    0.41    0.11
   1  14  -1    0.44    0.10
   1  14  -1    0.55    0.13
   1  14  -1    0.54    0.09
  -1 -14   1    0.33    0.07
  -1 -14   1    0.35    0.11
  -1 -14   1    0.36    0.08
  -1 -14   1    0.10    0.09
  -1 -14   1    0.40    0.09
   0  14  -1    1.48    0.18
   0  14  -1    1.58    0.19
   0  14  -1    1.63    0.21
   0  14  -1    1.88    0.14
   0  14  -1    1.44    0.16
   0 -14   1    1.19    0.15
   0 -14   1    1.68    0.12
   0 -14   1    1.39    0.19
   0 -14   1    1.24    0.15
  -1  14  -1    1.67    0.20
  -1  14  -1    2.25    0.14
  -1  14  -1    1.74    0.18
  -1  14  -1    1.97    0.19
  -1  14  -1    1.84    0.16
   1 -14   1    2.37    0.19
   1 -14   1    1.85    0.18
   1 -14   1    1.58    0.16
   1 -14   1    1.92    0.14
  -2  14  -1    0.60    0.11
  -2  14  -1    0.62    0.10
  -2  14  -1    0.51    0.09
  -2  14  -1    0.53    0.09
  -2  14  -1    0.63    0.10
   2 -14   1    0.49    0.08
  -3  14  -1   10.03    0.34
  -3  14  -1   10.48    0.38
  -3  14  -1   10.37    0.38
  -3  14  -1   10.03    0.36
  -3  14  -1   10.04    0.35
   3 -14   1   10.17    0.40
   3 -14   1    9.93    0.34
   3 -14   1   10.01    0.42
   3 -14   1   10.37    0.35
  -4  14  -1    0.14    0.06
  -4  14  -1    0.07    0.08
  -4  14  -1    0.01    0.05
   4 -14   1    0.06    0.10
   4 -14   1    0.12    0.06
   4 -14   1   -0.04    0.10
  -5  14  -1    1.44    0.12
   5 -14   1    1.69    0.21
   5 -14   1    1.04    0.14
  -6  14  -1    0.07    0.09
   6 -14   1   -0.02    0.11
   6 -14   1   -0.02    0.12
  -7  14  -1   -0.06    0.12
   7 -14   1    0.24    0.15
  -8  14  -1    1.26    0.20
  -8  14  -1    1.45    0.24
   8 -14   1    1.87    0.26
  -9  14  -1    0.10    0.10
   9 -14   1    0.21    0.17
   8  13  -1    0.04    0.12
   8  13  -1   -0.17    0.13
   8  13  -1   -0.17    0.13
  -8 -13   1   -0.07    0.12
  -8 -13   1    0.10    0.12
  -8 -13   1   -0.12    0.12
  -8 -13   1   -0.03    0.10
   7  13  -1    0.13    0.11
   7  13  -1    0.08    0.12
   7  13  -1    0.17    0.13
  -7 -13   1    0.11    0.11
  -7 -13   1    0.13    0.11
  -7 -13   1    0.12    0.10
  -7 -13   1    0.08    0.10
   6  13  -1    0.07    0.10
   6  13  -1   -0.04    0.14
   6  13  -1   -0.09    0.11
  -6 -13   1    0.02    0.08
  -6 -13   1    0.00    0.09
  -6 -13   1   -0.03    0.09
  -6 -13   1   -0.01    0.10
  -6 -13   1    0.01    0.09
   5  13  -1   -0.05    0.09
   5  13  -1    0.03    0.09
   5  13  -1   -0.01    0.11
   5  13  -1   -0.03    0.17
  -5 -13   1    0.00    0.08
  -5 -13   1    0.00    0.08
  -5 -13   1    0.09    0.08
  -5 -13   1   -0.03    0.09
  -4 -13   1    0.44    0.09
  -4 -13   1    0.47    0.10
  -4 -13   1    0.50    0.10
   3  13  -1    0.20    0.09
   3  13  -1    0.09    0.08
   3  13  -1    0.22    0.10
   3  13  -1    0.03    0.08
   3  13  -1    0.21    0.09
  -3 -13   1    0.17    0.06
  -3 -13   1    0.26    0.09
  -3 -13   1    0.39    0.09
  -3 -13   1    0.51    0.10
  -3 -13   1    0.40    0.08
   2  13  -1    0.01    0.09
   2  13  -1   -0.05    0.10
   2  13  -1   -0.08    0.08
   2  13  -1   -0.05    0.06
   2  13  -1   -0.08    0.07
  -2 -13   1   -0.07    0.06
  -2 -13   1   -0.04    0.07
  -2 -13   1   -0.05    0.07
  -2 -13   1    0.13    0.09
  -2 -13   1   -0.03    0.05
   1  13  -1   -0.14    0.08
   1  13  -1   -0.12    0.08
   1  13  -1   -0.02    0.07
   1  13  -1   -0.03    0.06
   1  13  -1   -0.15    0.10
  -1 -13   1   -0.05    0.05
  -1 -13   1   -0.05    0.08
  -1 -13   1   -0.07    0.07
  -1 -13   1   -0.07    0.07
   0  13  -1   -0.06    0.06
   0  13  -1    0.07    0.05
   0  13  -1   -0.13    0.09
   0  13  -1   -0.16    0.07
   0  13  -1   -0.06    0.08
   0 -13   1   -0.08    0.09
   0 -13   1    0.00    0.06
   0 -13   1   -0.05    0.05
   0 -13   1   -0.12    0.06
   0 -13   1    0.04    0.04
  -1  13  -1   -0.20    0.09
  -1  13  -1   -0.21    0.08
  -1  13  -1   -0.04    0.05
   1 -13   1   -0.06    0.06
   1 -13   1    0.00    0.06
  -2  13  -1    0.03    0.04
   2 -13   1   -0.03    0.05
   2 -13   1   -0.03    0.08
   2 -13   1   -0.03    0.06
  -3  13  -1    0.01    0.06
  -3  13  -1   -0.13    0.06
  -3  13  -1   -0.07    0.08
  -3  13  -1    0.00    0.04
  -3  13  -1   -0.03    0.05
   3 -13   1   -0.07    0.06
   3 -13   1   -0.03    0.05
   3 -13   1   -0.03    0.06
   3 -13   1   -0.06    0.08
  -4  13  -1   -0.06    0.05
  -4  13  -1    0.02    0.06
   4 -13   1   -0.06    0.07
   4 -13   1   -0.02    0.09
  -5  13  -1    0.03    0.05
   5 -13   1    0.03    0.12
   5 -13   1   -0.05    0.09
  -6  13  -1   -0.01    0.09
   6 -13   1   -0.08    0.12
  -7  13  -1   -0.02    0.09
  -7  13  -1    0.03    0.10
   7 -13   1    0.19    0.13
  -8  13  -1    0.01    0.10
  -8  13  -1   -0.14    0.12
   8 -13   1    0.07    0.14
  -9  13  -1   -0.13    0.12
  -9  13  -1   -0.14    0.09
   9 -13   1    0.02    0.16
   8  12  -1    0.66    0.30
   8  12  -1    0.06    0.12
   8  12  -1    0.06    0.12
   8  12  -1   -0.02    0.12
   8  12  -1    0.00    0.11
  -8 -12   1    0.06    0.08
  -8 -12   1    0.00    0.11
  -8 -12   1    0.08    0.11
   7  12  -1    1.28    0.25
   7  12  -1    1.14    0.19
   7  12  -1    1.04    0.16
   7  12  -1    1.86    0.30
  -7 -12   1    1.44    0.18
  -7 -12   1    1.39    0.20
  -7 -12   1    1.34    0.16
  -7 -12   1    1.22    0.16
   6  12  -1    2.98    0.23
   6  12  -1    3.12    0.24
   6  12  -1    2.67    0.27
   6  12  -1    3.06    0.25
  -6 -12   1    3.10    0.22
  -6 -12   1    2.68    0.21
  -6 -12   1    3.13    0.22
  -6 -12   1    3.28    0.22
  -6 -12   1    3.15    0.23
   5  12  -1    0.26    0.09
   5  12  -1    0.32    0.09
   5  12  -1    0.40    0.12
   5  12  -1    0.42    0.11
   5  12  -1    0.39    0.15
  -5 -12   1    0.20    0.09
  -5 -12   1    0.12    0.09
  -5 -12   1    0.44    0.13
  -5 -12   1    0.26    0.11
   4  12  -1    5.91    0.29
   4  12  -1    6.09    0.28
   4  12  -1    6.34    0.31
   4  12  -1    6.49    0.32
   4  12  -1    6.51    0.32
  -4 -12   1    6.15    0.30
  -4 -12   1    6.47    0.42
  -4 -12   1    5.60    0.29
  -4 -12   1    6.24    0.29
   3  12  -1    0.14    0.08
   3  12  -1   -0.08    0.10
   3  12  -1   -0.01    0.09
   3  12  -1    0.06    0.08
   3  12  -1   -0.12    0.09
  -3 -12   1   -0.06    0.07
  -3 -12   1   -0.05    0.07
  -3 -12   1   -0.16    0.09
  -3 -12   1   -0.07    0.08
  -3 -12   1    0.12    0.06
   2  12  -1    4.48    0.22
   2  12  -1    3.74    0.24
   2  12  -1    3.54    0.21
   2  12  -1    4.04    0.26
   2  12  -1    3.21    0.24
  -2 -12   1    3.76    0.21
  -2 -12   1    4.01    0.21
  -2 -12   1    3.70    0.23
  -2 -12   1    3.85    0.21
   1  12  -1    4.50    0.24
   1  12  -1    4.54    0.23
   1  12  -1    4.43    0.26
   1  12  -1    4.33    0.25
   1  12  -1    5.35    0.22
  -1 -12   1    4.53    0.23
  -1 -12   1    5.37    0.21
  -1 -12   1    4.30    0.25
  -1 -12   1    4.72    0.22
   0  12  -1    1.98    0.18
   0  12  -1    1.62    0.21
   0  12  -1    2.00    0.19
   0  12  -1    1.74    0.14
   0  12  -1    2.24    0.18
   0 -12   1    1.22    0.15
   0 -12   1    1.86    0.15
  -1  12  -1    2.05    0.16
  -1  12  -1    1.88    0.17
  -1  12  -1    1.62    0.12
  -1  12  -1    1.74    0.13
  -1  12  -1    1.52    0.17
   1 -12   1    1.35    0.11
   1 -12   1    1.65    0.14
   1 -12   1    1.53    0.17
   1 -12   1    1.59    0.16
   1 -12   1    1.37    0.12
  -2  12  -1    0.58    0.09
  -2  12  -1    0.60    0.08
  -2  12  -1    0.54    0.10
  -2  12  -1    0.42    0.08
  -2  12  -1    0.51    0.09
   2 -12   1    0.40    0.09
   2 -12   1    0.43    0.08
   2 -12   1    0.50    0.08
   2 -12   1    0.74    0.12
  -3  12  -1    0.18    0.12
  -3  12  -1    0.10    0.05
  -3  12  -1    0.18    0.08
  -3  12  -1    0.20    0.07
  -3  12  -1    0.09    0.06
   3 -12   1    0.01    0.06
   3 -12   1    0.02    0.08
   3 -12   1    0.12    0.06
   3 -12   1    0.16    0.07
  -4  12  -1    0.11    0.05
   4 -12   1    0.03    0.10
   4 -12   1    0.11    0.08
  -5  12  -1    1.24    0.17
   5 -12   1    0.73    0.12
   5 -12   1    1.04    0.16
  -6  12  -1    0.77    0.13
   6 -12   1    0.94    0.17
  -7  12  -1    2.70    0.23
   7 -12   1    2.72    0.27
  -8  12  -1    0.18    0.13
  -8  12  -1    0.60    0.11
  -8  12  -1    0.45    0.13
   8 -12   1    0.67    0.18
  -9  12  -1   -0.03    0.12
  -9  12  -1    0.09    0.10
   9 -12   1    0.10    0.18
 -10  12  -1    0.41    0.12
   9  11  -1    0.53    0.34
   9  11  -1    0.05    0.13
   9  11  -1    0.14    0.11
   9  11  -1   -0.22    0.12
  -9 -11   1    0.00    0.12
  -9 -11   1    0.29    0.12
  -9 -11   1    0.03    0.09
  -9 -11   1   -0.07    0.11
   8  11  -1    0.18    0.29
   8  11  -1   -0.11    0.08
   8  11  -1    0.13    0.12
   8  11  -1    0.03    0.11
  -8 -11   1    0.14    0.10
  -8 -11   1    0.11    0.10
  -8 -11   1    0.06    0.08
  -8 -11   1    0.17    0.11
   7  11  -1    0.01    0.11
   7  11  -1    0.07    0.10
   7  11  -1   -0.01    0.10
   7  11  -1    0.15    0.09
   7  11  -1   -0.10    0.10
  -7 -11   1    0.05    0.09
  -7 -11   1    0.19    0.10
  -7 -11   1   -0.04    0.08
  -7 -11   1   -0.07    0.10
  -7 -11   1   -0.10    0.08
   6  11  -1   -0.10    0.10
   6  11  -1    0.09    0.10
   6  11  -1    0.10    0.21
   6  11  -1    0.15    0.08
   6  11  -1    0.04    0.09
  -6 -11   1    0.04    0.09
  -6 -11   1   -0.05    0.07
  -6 -11   1    0.05    0.08
  -6 -11   1    0.04    0.08
  -6 -11   1   -0.06    0.07
   5  11  -1    0.32    0.09
   5  11  -1    0.24    0.09
   5  11  -1    0.35    0.10
   5  11  -1    0.19    0.08
   5  11  -1    0.44    0.11
  -5 -11   1    0.01    0.13
  -5 -11   1    0.08    0.08
  -5 -11   1    0.01    0.08
  -5 -11   1    0.05    0.06
  -5 -11   1   -0.04    0.07
   4  11  -1    0.03    0.07
   4  11  -1   -0.10    0.08
   4  11  -1   -0.12    0.08
   4  11  -1   -0.06    0.09
   4  11  -1   -0.15    0.06
  -4 -11   1   -0.09    0.07
  -4 -11   1    0.02    0.08
  -4 -11   1   -0.02    0.06
  -4 -11   1   -0.15    0.07
   3  11  -1   -0.16    0.08
   3  11  -1   -0.03    0.06
   3  11  -1   -0.10    0.09
   3  11  -1   -0.15    0.08
  -3 -11   1   -0.05    0.08
  -3 -11   1    0.05    0.05
  -3 -11   1   -0.09    0.07
  -3 -11   1   -0.13    0.06
   2  11  -1    0.02    0.07
   2  11  -1   -0.10    0.06
   2  11  -1   -0.07    0.05
   2  11  -1    0.03    0.05
   2  11  -1   -0.06    0.08
  -2 -11   1   -0.08    0.06
  -2 -11   1   -0.10    0.06
  -2 -11   1   -0.01    0.07
  -2 -11   1    0.05    0.04
  -2 -11   1    0.08    0.06
   1  11  -1    0.41    0.08
   1  11  -1    0.12    0.08
   1  11  -1    0.19    0.05
   1  11  -1    0.23    0.06
   1  11  -1    0.26    0.08
  -1 -11   1    0.12    0.06
  -1 -11   1    0.21    0.07
  -1 -11   1    0.03    0.05
  -1 -11   1    0.17    0.07
   0  11  -1   -0.05    0.06
   0  11  -1   -0.03    0.06
   0  11  -1    0.02    0.04
   0  11  -1    0.03    0.07
   0  11  -1   -0.04    0.05
   0 -11   1    0.00    0.05
   0 -11   1   -0.02    0.03
   0 -11   1   -0.07    0.05
   0 -11   1   -0.09    0.06
   0 -11   1   -0.08    0.05
  -1  11  -1    0.00    0.03
  -1  11  -1   -0.13    0.07
   1 -11   1   -0.02    0.05
   1 -11   1   -0.12    0.06
   1 -11   1    0.03    0.05
  -2  11  -1    0.03    0.04
  -2  11  -1   -0.09    0.06
  -2  11  -1   -0.12    0.07
  -2  11  -1   -0.11    0.05
  -2  11  -1   -0.05    0.06
   2 -11   1   -0.01    0.05
   2 -11   1    0.04    0.08
   2 -11   1    0.01    0.05
   3 -11   1    1.42    0.16
   3 -11   1    1.46    0.12
   3 -11   1    1.10    0.14
   4 -11   1    0.15    0.07
   4 -11   1    0.18    0.10
  -5  11  -1   -0.09    0.07
  -5  11  -1   -0.03    0.07
   5 -11   1    0.01    0.10
   5 -11   1   -0.01    0.07
  -6  11  -1   -0.05    0.07
   6 -11   1   -0.09    0.11
  -7  11  -1   -0.03    0.08
   7 -11   1   -0.08    0.14
  -8  11  -1   -0.05    0.10
  -8  11  -1   -0.07    0.07
  -8  11  -1    0.02    0.09
   8 -11   1    0.29    0.16
  -9  11  -1    0.01    0.10
  -9  11  -1    0.16    0.12
   9 -11   1   -0.04    0.14
 -10  11  -1    0.15    0.13
 -10  11  -1   -0.05    0.10
  10 -11   1    0.24    0.17
   9  10  -1    0.12    0.12
   9  10  -1    0.55    0.33
   9  10  -1    0.34    0.10
  -9 -10   1    0.16    0.11
  -9 -10   1    0.09    0.10
  -9 -10   1    0.20    0.13
  -9 -10   1    0.03    0.09
   8  10  -1    1.44    0.36
   8  10  -1    1.12    0.16
   8  10  -1    1.00    0.15
   8  10  -1    0.87    0.15
   8  10  -1    0.77    0.11
  -8 -10   1    0.82    0.12
  -8 -10   1    0.88    0.13
  -8 -10   1    0.61    0.13
  -8 -10   1    0.73    0.13
   7  10  -1    0.54    0.12
   7  10  -1    0.82    0.27
   7  10  -1    0.43    0.10
   7  10  -1    0.35    0.19
   7  10  -1    0.22    0.10
  -7 -10   1    0.46    0.11
  -7 -10   1    0.33    0.09
  -7 -10   1    0.27    0.09
  -7 -10   1    0.63    0.11
   6  10  -1    0.45    0.12
   6  10  -1    0.58    0.12
   6  10  -1    0.66    0.11
  -6 -10   1    0.52    0.10
  -6 -10   1    0.42    0.11
  -6 -10   1    0.50    0.09
  -6 -10   1    0.42    0.10
  -6 -10   1    0.38    0.09
   5  10  -1    2.82    0.19
   5  10  -1    3.23    0.22
   5  10  -1    3.15    0.23
   5  10  -1    3.15    0.30
   5  10  -1    3.20    0.24
   5  10  -1    2.92    0.21
  -5 -10   1    2.88    0.21
  -5 -10   1    3.00    0.20
  -5 -10   1    3.05    0.20
  -5 -10   1    3.11    0.20
  -5 -10   1    3.02    0.20
   4  10  -1    1.51    0.16
   4  10  -1    1.60    0.17
   4  10  -1    1.53    0.14
   4  10  -1    1.86    0.19
   4  10  -1    1.44    0.16
  -4 -10   1    1.44    0.15
  -4 -10   1    1.37    0.15
  -4 -10   1    1.56    0.15
  -4 -10   1    1.54    0.17
  -4 -10   1    1.23    0.20
   3  10  -1    1.17    0.12
   3  10  -1    1.36    0.15
   3  10  -1    1.23    0.14
   3  10  -1    1.56    0.17
   3  10  -1    1.11    0.13
  -3 -10   1    1.12    0.12
  -3 -10   1    1.07    0.13
  -3 -10   1    1.22    0.15
  -3 -10   1    1.21    0.13
  -3 -10   1    0.97    0.12
   2  10  -1   21.95    0.69
   2  10  -1   22.81    0.68
   2  10  -1   23.17    0.70
   2  10  -1   23.65    0.69
   2  10  -1   22.55    0.70
  -2 -10   1   23.61    0.69
  -2 -10   1   23.22    0.68
  -2 -10   1   22.31    0.68
  -2 -10   1   23.60    0.68
  -2 -10   1   23.38    0.69
   1  10  -1   90.16    2.38
   1  10  -1   86.10    2.38
   1  10  -1   87.26    2.38
   1  10  -1   89.84    2.39
   1  10  -1   88.25    2.38
  -1 -10   1   86.05    2.37
  -1 -10   1   87.42    2.37
  -1 -10   1   89.42    2.37
  -1 -10   1   87.47    2.38
  -1 -10   1   89.48    2.37
   0  10  -1    0.14    0.06
   0  10  -1    0.12    0.07
   0  10  -1    0.24    0.07
   0  10  -1    0.23    0.07
   0  10  -1    0.09    0.04
   0 -10   1    0.15    0.04
   0 -10   1    0.18    0.06
   0 -10   1    0.14    0.05
   0 -10   1    0.20    0.05
  -1  10  -1    0.00    0.07
  -1  10  -1   -0.07    0.06
  -1  10  -1    0.15    0.04
  -1  10  -1    0.13    0.06
  -1  10  -1   -0.06    0.05
   1 -10   1    0.08    0.05
   1 -10   1   -0.03    0.05
   1 -10   1    0.01    0.06
   1 -10   1    0.03    0.04
   1 -10   1    0.09    0.05
  -2  10  -1    0.02    0.05
  -2  10  -1    0.21    0.05
  -2  10  -1    0.10    0.06
  -2  10  -1    0.11    0.04
  -2  10  -1    0.23    0.07
   2 -10   1    0.20    0.08
   2 -10   1    0.03    0.05
   2 -10   1    0.08    0.05
   2 -10   1    0.16    0.06
  -3  10  -1   12.75    0.38
  -3  10  -1   11.40    0.37
  -3  10  -1   11.91    0.37
   3 -10   1   12.01    0.44
   3 -10   1   12.67    0.42
   3 -10   1   11.91    0.36
   3 -10   1   12.15    0.37
  -4  10  -1   20.75    0.69
  -4  10  -1   21.05    0.76
   4 -10   1   22.54    0.72
   4 -10   1   23.95    0.71
  -5  10  -1   15.93    0.56
  -5  10  -1   15.84    0.56
   5 -10   1   16.67    0.58
   5 -10   1   17.07    0.59
  -6  10  -1    4.18    0.24
   6 -10   1    3.98    0.27
  -7  10  -1    0.00    0.08
  -7  10  -1   -0.03    0.08
   7 -10   1   -0.21    0.15
  -8  10  -1    1.40    0.18
  -8  10  -1    1.46    0.19
   8 -10   1    1.56    0.23
  -9  10  -1    0.25    0.10
  -9  10  -1    0.37    0.12
   9 -10   1    0.43    0.19
 -10  10  -1    1.97    0.24
 -10  10  -1    1.34    0.20
  10 -10   1    1.75    0.29
   9   9  -1   -0.04    0.10
   9   9  -1    0.06    0.32
   9   9  -1    0.01    0.09
  -9  -9   1    0.19    0.11
  -9  -9   1    0.07    0.09
  -9  -9   1    0.01    0.09
  -9  -9   1   -0.14    0.10
   8   9  -1    0.03    0.07
   8   9  -1    0.14    0.33
   8   9  -1   -0.16    0.09
   8   9  -1    0.09    0.08
   8   9  -1    0.08    0.08
   8   9  -1    0.13    0.09
   8   9  -1   -0.01    0.12
  -8  -9   1   -0.14    0.07
  -8  -9   1    0.18    0.09
  -8  -9   1   -0.04    0.08
  -8  -9   1   -0.02    0.09
  -8  -9   1    0.07    0.10
   7   9  -1   -0.02    0.09
   7   9  -1    0.01    0.07
   7   9  -1    0.10    0.26
   7   9  -1    0.08    0.09
   7   9  -1   -0.16    0.10
   7   9  -1   -0.06    0.09
  -7  -9   1    0.05    0.07
  -7  -9   1    0.01    0.08
  -7  -9   1    0.19    0.08
  -7  -9   1    0.13    0.08
  -7  -9   1   -0.05    0.07
   6   9  -1    0.13    0.22
   6   9  -1   -0.01    0.08
   6   9  -1   -0.12    0.09
   6   9  -1    0.04    0.07
   6   9  -1   -0.03    0.08
  -6  -9   1   -0.08    0.12
  -6  -9   1   -0.06    0.08
  -6  -9   1   -0.05    0.07
  -6  -9   1    0.11    0.10
   5   9  -1   -0.16    0.06
   5   9  -1    0.02    0.10
   5   9  -1   -0.05    0.06
   5   9  -1    0.01    0.08
   5   9  -1   -0.29    0.21
   5   9  -1   -0.09    0.07
  -5  -9   1   -0.03    0.06
  -5  -9   1   -0.08    0.05
  -5  -9   1   -0.10    0.06
  -5  -9   1   -0.07    0.07
  -5  -9   1   -0.02    0.07
   4   9  -1    0.11    0.09
   4   9  -1   -0.05    0.16
   4   9  -1    0.12    0.10
   4   9  -1   -0.02    0.06
   4   9  -1    0.01    0.05
   4   9  -1    0.10    0.07
  -4  -9   1   -0.05    0.06
  -4  -9   1   -0.03    0.05
  -4  -9   1   -0.08    0.06
  -4  -9   1   -0.07    0.05
  -4  -9   1   -0.09    0.07
   2   9  -1    0.10    0.06
   2   9  -1    0.22    0.08
   2   9  -1    0.00    0.06
   2   9  -1    0.14    0.06
  -2  -9   1   -0.05    0.06
  -2  -9   1    0.18    0.05
  -2  -9   1    0.13    0.06
  -2  -9   1    0.13    0.06
  -2  -9   1    0.03    0.05
   1   9  -1   -0.03    0.04
   1   9  -1    0.07    0.05
   1   9  -1    0.13    0.06
   1   9  -1    0.07    0.07
   1   9  -1    0.03    0.04
  -1  -9   1    0.06    0.05
  -1  -9   1    0.08    0.06
  -1  -9   1    0.06    0.05
  -1  -9   1   -0.02    0.04
  -1  -9   1    0.07    0.06
   0   9  -1   -0.01    0.04
   0   9  -1    0.01    0.06
   0   9  -1    0.02    0.05
   0   9  -1   -0.01    0.04
   0   9  -1   -0.05    0.03
   0  -9   1    0.00    0.04
   0  -9   1   -0.04    0.05
   0  -9   1   -0.02    0.04
   0  -9   1   -0.03    0.03
   0  -9   1   -0.02    0.05
  -1   9  -1    0.00    0.03
  -1   9  -1   -0.10    0.06
  -1   9  -1   -0.08    0.04
  -1   9  -1   -0.06    0.05
   1  -9   1   -0.06    0.03
   1  -9   1   -0.01    0.04
   1  -9   1   -0.05    0.05
  -2   9  -1    0.01    0.05
  -2   9  -1   -0.02    0.04
  -2   9  -1    0.01    0.05
  -2   9  -1    0.03    0.03
   2  -9   1   -0.03    0.05
   2  -9   1    0.16    0.05
   2  -9   1    0.02    0.07
  -3   9  -1   -0.06    0.04
  -3   9  -1   -0.11    0.05
  -3   9  -1    0.00    0.04
  -3   9  -1    0.03    0.15
   3  -9   1   -0.03    0.07
   3  -9   1    0.06    0.06
  -4   9  -1    0.21    0.19
  -4   9  -1   -0.02    0.05
   4  -9   1   -0.02    0.08
   4  -9   1   -0.03    0.06
  -5   9  -1   -0.06    0.07
  -5   9  -1    0.05    0.07
   5  -9   1    0.18    0.18
   5  -9   1    0.12    0.10
  -6   9  -1    0.11    0.08
  -6   9  -1    0.00    0.07
   6  -9   1   -0.02    0.22
   6  -9   1    0.05    0.11
  -7   9  -1   -0.15    0.07
  -7   9  -1   -0.04    0.07
   7  -9   1   -0.26    0.22
   7  -9   1   -0.09    0.14
  -8   9  -1    0.03    0.08
  -8   9  -1   -0.06    0.07
   8  -9   1   -0.28    0.21
   8  -9   1   -0.05    0.13
  -9   9  -1    0.01    0.10
  -9   9  -1   -0.04    0.09
   9  -9   1    0.38    0.28
   9  -9   1   -0.02    0.16
 -10   9  -1   -0.01    0.11
 -10   9  -1    0.12    0.09
  10  -9   1   -0.03    0.16
  10   8  -1    0.88    0.14
  10   8  -1    1.51    0.43
  10   8  -1    0.88    0.13
 -10  -8   1    0.64    0.13
 -10  -8   1    1.06    0.15
 -10  -8   1    0.87    0.13
 -10  -8   1    0.96    0.15
   9   8  -1    0.12    0.11
   9   8  -1    0.20    0.09
   9   8  -1    0.04    0.29
  -9  -8   1    0.08    0.10
  -9  -8   1    0.21    0.10
  -9  -8   1    0.33    0.11
  -9  -8   1    0.23    0.11
  -9  -8   1    0.14    0.09
   8   8  -1    0.24    0.09
   8   8  -1    0.61    0.43
   8   8  -1    0.26    0.12
   8   8  -1    0.29    0.08
   8   8  -1    0.48    0.10
  -8  -8   1    0.36    0.11
  -8  -8   1    0.57    0.11
  -8  -8   1    0.38    0.10
  -8  -8   1    0.46    0.12
  -8  -8   1    0.19    0.09
   7   8  -1    0.10    0.10
   7   8  -1    0.03    0.09
   7   8  -1   -0.03    0.09
   7   8  -1    0.16    0.09
   7   8  -1    0.21    0.25
   7   8  -1    0.01    0.07
  -7  -8   1    0.06    0.07
  -7  -8   1    0.10    0.07
  -7  -8   1    0.01    0.08
  -7  -8   1   -0.05    0.08
  -7  -8   1    0.07    0.07
   6   8  -1    0.87    0.12
   6   8  -1    0.71    0.13
   6   8  -1    0.72    0.11
   6   8  -1    0.57    0.10
   6   8  -1    0.93    0.14
   6   8  -1    1.37    0.33
  -6  -8   1    0.76    0.12
  -6  -8   1    0.87    0.13
  -6  -8   1    0.59    0.11
  -6  -8   1    0.48    0.10
  -6  -8   1    0.69    0.11
   5   8  -1    7.65    0.31
   5   8  -1    7.40    0.30
   5   8  -1    7.47    0.42
   5   8  -1    7.96    0.32
   5   8  -1    7.18    0.34
  -5  -8   1    7.89    0.31
  -5  -8   1    7.42    0.32
  -5  -8   1    7.46    0.29
  -5  -8   1    7.75    0.30
  -5  -8   1    7.64    0.30
   4   8  -1    0.49    0.08
   4   8  -1    0.42    0.09
   4   8  -1    0.31    0.11
   4   8  -1    0.59    0.11
   4   8  -1    0.62    0.09
  -4  -8   1    0.61    0.09
  -4  -8   1    0.76    0.10
  -4  -8   1    0.35    0.07
  -4  -8   1    0.40    0.08
  -4  -8   1    0.44    0.09
   3   8  -1   12.58    0.42
   3   8  -1   12.78    0.41
   3   8  -1   12.13    0.41
   3   8  -1   12.30    0.41
   3   8  -1   13.00    0.43
  -3  -8   1   12.61    0.41
  -3  -8   1   12.29    0.40
  -3  -8   1   12.74    0.41
  -3  -8   1   13.15    0.42
  -3  -8   1   12.48    0.41
   2   8  -1   25.87    0.76
   2   8  -1   26.36    0.77
   2   8  -1   25.71    0.75
   2   8  -1   26.45    0.76
   2   8  -1   26.17    0.76
  -2  -8   1   26.87    0.76
  -2  -8   1   26.69    0.75
  -2  -8   1   26.46    0.75
  -2  -8   1   25.70    0.75
  -2  -8   1   25.66    0.76
   1   8  -1    5.32    0.21
   1   8  -1    5.13    0.20
   1   8  -1    5.46    0.21
   1   8  -1    4.91    0.19
   1   8  -1    4.96    0.21
  -1  -8   1    5.17    0.20
  -1  -8   1    4.88    0.23
  -1  -8   1    5.10    0.22
  -1  -8   1    5.10    0.20
  -1  -8   1    4.41    0.20
   0   8  -1    5.90    0.21
   0   8  -1    6.56    0.23
   0   8  -1    6.56    0.23
   0   8  -1    5.89    0.22
   0   8  -1    6.25    0.22
   0  -8   1    6.22    0.21
   0  -8   1    6.46    0.23
   0  -8   1    6.19    0.28
   0  -8   1    6.58    0.21
  -1   8  -1    2.83    0.16
  -1   8  -1    2.74    0.14
  -1   8  -1    2.76    0.12
  -1   8  -1    2.80    0.14
  -1   8  -1    2.62    0.13
   1  -8   1    2.69    0.12
   1  -8   1    2.52    0.11
   1  -8   1    2.78    0.14
   1  -8   1    2.75    0.13
  -2   8  -1    7.69    0.26
  -2   8  -1    7.49    0.25
  -2   8  -1    8.93    0.26
  -2   8  -1    7.50    0.26
  -2   8  -1    7.48    0.26
   2  -8   1    7.89    0.26
   2  -8   1    8.42    0.30
   2  -8   1    8.37    0.28
  -3   8  -1   27.66    0.90
  -3   8  -1   28.37    0.85
   3  -8   1   29.98    0.86
   3  -8   1   30.06    0.87
   3  -8   1   29.72    0.90
  -4   8  -1    4.54    0.31
  -4   8  -1    4.77    0.24
   4  -8   1    4.52    0.30
   4  -8   1    4.50    0.24
   4  -8   1    5.24    0.26
  -5   8  -1   10.73    0.39
  -5   8  -1    9.96    0.49
  -5   8  -1   10.46    0.41
   5  -8   1   10.29    0.42
   5  -8   1   10.81    0.50
  -6   8  -1    7.85    0.33
  -6   8  -1    7.76    0.36
   6  -8   1    7.37    0.37
   6  -8   1    7.65    0.46
  -7   8  -1    0.52    0.10
  -7   8  -1    0.55    0.11
   7  -8   1    0.50    0.17
   7  -8   1    0.91    0.30
  -8   8  -1    0.30    0.10
  -8   8  -1    0.43    0.10
  -8   8  -1    0.14    0.10
   8  -8   1    0.31    0.16
   8  -8   1    0.14    0.27
  -9   8  -1    1.19    0.19
  -9   8  -1    1.39    0.19
  -9   8  -1    0.94    0.15
   9  -8   1    1.55    0.26
   9  -8   1    1.55    0.33
 -10   8  -1    0.00    0.10
 -10   8  -1    0.13    0.10
  10  -8   1    0.23    0.29
  10  -8   1   -0.08    0.16
  10   7  -1   -0.15    0.10
  10   7  -1    0.27    0.34
 -10  -7   1   -0.03    0.08
 -10  -7   1   -0.11    0.14
 -10  -7   1    0.02    0.10
   9   7  -1   -0.01    0.09
   9   7  -1    0.09    0.30
   9   7  -1    0.10    0.10
   9   7  -1   -0.07    0.08
  -9  -7   1    0.27    0.10
  -9  -7   1   -0.02    0.08
  -9  -7   1    0.01    0.09
  -9  -7   1    0.18    0.09
  -9  -7   1    0.12    0.09
   8   7  -1   -0.09    0.07
   8   7  -1    0.03    0.08
   8   7  -1   -0.15    0.10
  -8  -7   1    0.03    0.07
  -8  -7   1    0.09    0.08
  -8  -7   1    0.13    0.08
  -8  -7   1    0.02    0.08
  -8  -7   1    0.00    0.08
   7   7  -1   -0.09    0.08
   7   7  -1   -0.03    0.06
   7   7  -1   -0.06    0.21
   7   7  -1   -0.05    0.09
   7   7  -1   -0.01    0.07
   7   7  -1   -0.12    0.07
   7   7  -1   -0.06    0.07
  -7  -7   1   -0.03    0.07
  -7  -7   1   -0.08    0.08
  -7  -7   1    0.02    0.07
  -7  -7   1   -0.14    0.06
  -7  -7   1    0.02    0.07
   6   7  -1    0.08    0.10
   6   7  -1    0.34    0.08
   6   7  -1    0.26    0.08
   6   7  -1    0.30    0.08
   6   7  -1    0.40    0.10
   6   7  -1    0.18    0.26
  -6  -7   1    0.33    0.09
  -6  -7   1    0.29    0.08
  -6  -7   1    0.23    0.08
  -6  -7   1    0.20    0.08
   5   7  -1   -0.08    0.08
   5   7  -1   -0.13    0.06
   5   7  -1   -0.05    0.07
   5   7  -1   -0.06    0.05
   5   7  -1   -0.02    0.07
  -5  -7   1   -0.07    0.06
  -5  -7   1   -0.06    0.07
  -5  -7   1    0.01    0.05
  -5  -7   1   -0.02    0.06
  -5  -7   1   -0.07    0.05
   4   7  -1   -0.13    0.05
   4   7  -1   -0.07    0.07
   4   7  -1    0.00    0.05
  -4  -7   1   -0.07    0.05
  -4  -7   1   -0.06    0.06
  -4  -7   1    0.00    0.04
  -4  -7   1   -0.03    0.06
  -4  -7   1   -0.12    0.05
   3   7  -1    0.05    0.05
   3   7  -1    0.11    0.06
   3   7  -1   -0.20    0.14
   3   7  -1    0.03    0.05
   3   7  -1    0.00    0.05
   3   7  -1    0.05    0.06
  -3  -7   1   -0.11    0.05
  -3  -7   1    0.04    0.05
  -3  -7   1    0.02    0.04
  -3  -7   1    0.01    0.05
  -3  -7   1   -0.09    0.04
   2   7  -1   -0.01    0.06
   2   7  -1    0.02    0.05
   2   7  -1   -0.04    0.04
   2   7  -1    0.03    0.05
   2   7  -1    0.07    0.04
  -2  -7   1    0.00    0.04
  -2  -7   1    0.05    0.04
  -2  -7   1    0.05    0.05
  -2  -7   1    0.07    0.05
  -2  -7   1   -0.05    0.04
   1   7  -1    0.03    0.03
   1   7  -1    0.07    0.04
   1   7  -1    0.04    0.05
   1   7  -1    0.06    0.04
   1   7  -1    0.02    0.03
  -1  -7   1    0.05    0.04
  -1  -7   1   -0.01    0.03
  -1  -7   1   -0.03    0.04
  -1  -7   1    0.04    0.04
   0   7  -1    0.00    0.02
   0   7  -1    0.05    0.05
   0   7  -1    0.00    0.04
   0   7  -1    0.07    0.03
   0   7  -1    0.03    0.04
   0  -7   1   -0.01    0.02
   0  -7   1    0.05    0.04
   0  -7   1    0.05    0.03
   0  -7   1    0.08    0.03
  -1   7  -1   -0.02    0.04
  -1   7  -1    0.00    0.02
  -1   7  -1   -0.05    0.03
  -1   7  -1   -0.09    0.07
  -1   7  -1   -0.04    0.05
   1  -7   1   -0.03    0.03
   1  -7   1    0.00    0.03
   1  -7   1   -0.05    0.04
   1  -7   1   -0.04    0.03
   1  -7   1   -0.04    0.03
  -2   7  -1    0.11    0.04
  -2   7  -1    0.10    0.12
  -2   7  -1    0.05    0.04
   2  -7   1    0.03    0.06
   2  -7   1    0.02    0.04
   2  -7   1    0.01    0.03
   2  -7   1    0.03    0.03
  -3   7  -1    0.06    0.13
  -3   7  -1    0.00    0.04
   3  -7   1    0.03    0.05
   3  -7   1   -0.14    0.06
  -4   7  -1    0.08    0.06
  -4   7  -1    0.17    0.18
   4  -7   1    0.16    0.09
   4  -7   1    0.11    0.07
   4  -7   1    0.27    0.18
  -5   7  -1    0.09    0.11
  -5   7  -1   -0.01    0.06
  -5   7  -1    0.25    0.20
   5  -7   1   -0.28    0.18
   5  -7   1    0.00    0.08
  -6   7  -1   -0.07    0.07
  -6   7  -1   -0.01    0.07
   6  -7   1   -0.12    0.12
   6  -7   1   -0.02    0.24
  -7   7  -1    0.02    0.08
  -7   7  -1   -0.08    0.06
  -7   7  -1    0.02    0.07
   7  -7   1   -0.13    0.11
   7  -7   1    0.01    0.23
  -8   7  -1   -0.06    0.08
  -8   7  -1   -0.07    0.08
  -8   7  -1    0.01    0.08
   8  -7   1   -0.06    0.22
   8  -7   1   -0.27    0.13
  -9   7  -1   -0.14    0.10
  -9   7  -1    0.05    0.09
  -9   7  -1    0.08    0.08
   9  -7   1    0.05    0.15
   9  -7   1    0.04    0.25
 -10   7  -1    0.02    0.10
 -10   7  -1   -0.09    0.10
  10  -7   1    0.14    0.27
  10  -7   1   -0.13    0.16
 -11   7  -1   -0.01    0.10
  11  -7   1    0.04    0.16
  10   6  -1    0.35    0.11
 -10  -6   1    0.86    0.14
 -10  -6   1    0.47    0.12
 -10  -6   1    0.54    0.10
 -10  -6   1    0.50    0.12
 -10  -6   1    0.67    0.16
   9   6  -1    0.01    0.08
   9   6  -1    0.04    0.08
   9   6  -1   -0.04    0.08
   9   6  -1    0.32    0.31
  -9  -6   1    0.18    0.09
  -9  -6   1   -0.03    0.08
  -9  -6   1    0.06    0.08
  -9  -6   1    0.03    0.08
  -9  -6   1    0.03    0.09
   8   6  -1    1.71    0.16
   8   6  -1    1.64    0.17
  -8  -6   1    1.81    0.15
  -8  -6   1    1.81    0.17
  -8  -6   1    1.55    0.21
  -8  -6   1    1.53    0.18
  -8  -6   1    1.64    0.17
   7   6  -1    1.23    0.19
   7   6  -1    1.32    0.28
   7   6  -1    0.90    0.11
   7   6  -1    1.10    0.14
   7   6  -1    1.03    0.12
  -7  -6   1    1.06    0.19
  -7  -6   1    0.95    0.12
  -7  -6   1    0.95    0.12
  -7  -6   1    0.95    0.12
  -7  -6   1    1.17    0.17
   6   6  -1   68.58    2.09
   6   6  -1   67.92    1.89
   6   6  -1   69.92    1.92
   6   6  -1   68.74    1.90
   6   6  -1   68.19    1.90
   6   6  -1   67.02    1.97
   6   6  -1   70.83    1.91
  -6  -6   1   72.39    1.91
  -6  -6   1   70.88    1.90
  -6  -6   1   71.32    1.91
  -6  -6   1   66.79    1.95
  -6  -6   1   72.03    1.91
   5   6  -1   11.61    0.52
   5   6  -1   10.50    0.43
   5   6  -1   12.27    0.39
   5   6  -1   11.80    0.38
   5   6  -1   12.21    0.39
  -5  -6   1   10.72    0.41
  -5  -6   1   12.08    0.40
  -5  -6   1   11.80    0.39
  -5  -6   1   11.68    0.39
  -5  -6   1   11.66    0.41
  -5  -6   1   11.29    0.38
   4   6  -1   31.03    0.86
   4   6  -1   30.53    0.87
   4   6  -1   30.74    0.91
   4   6  -1   30.04    0.97
   4   6  -1   30.09    0.87
   4   6  -1   29.79    0.87
  -4  -6   1   30.97    0.87
  -4  -6   1   30.96    0.87
  -4  -6   1   30.09    0.87
  -4  -6   1   30.65    0.87
  -4  -6   1   31.06    0.89
  -4  -6   1   29.37    0.92
   3   6  -1   49.35    1.43
   3   6  -1   48.65    1.36
   3   6  -1   49.76    1.36
   3   6  -1   51.24    1.39
   3   6  -1   50.23    1.37
   3   6  -1   50.24    1.43
  -3  -6   1   49.45    1.36
  -3  -6   1   49.68    1.38
  -3  -6   1   48.75    1.36
  -3  -6   1   49.70    1.36
  -3  -6   1   50.78    1.36
   2   6  -1   23.40    0.66
   2   6  -1   22.84    0.66
   2   6  -1   23.27    0.66
   2   6  -1   22.79    0.66
   2   6  -1   23.47    0.67
  -2  -6   1   22.71    0.65
  -2  -6   1   22.76    0.65
  -2  -6   1   22.91    0.66
  -2  -6   1   23.34    0.65
  -2  -6   1   22.70    0.70
   1   6  -1    5.40    0.20
   1   6  -1    5.47    0.20
   1   6  -1    5.71    0.20
   1   6  -1    5.77    0.20
   1   6  -1    5.48    0.19
  -1  -6   1    5.52    0.19
  -1  -6   1    5.78    0.19
  -1  -6   1    5.25    0.19
  -1  -6   1    5.38    0.20
   0   6  -1    1.48    0.08
   0   6  -1    1.51    0.10
   0   6  -1    1.50    0.10
   0   6  -1    1.61    0.10
   0   6  -1    1.38    0.08
   0  -6   1    1.42    0.09
   0  -6   1    1.46    0.08
   0  -6   1    1.54    0.09
   0  -6   1    1.54    0.09
   0  -6   1    1.35    0.09
  -1   6  -1   37.15    1.03
  -1   6  -1   38.57    1.03
  -1   6  -1   37.96    1.03
  -1   6  -1   37.28    1.03
  -1   6  -1   38.87    1.03
   1  -6   1   39.44    1.05
   1  -6   1   38.27    1.03
   1  -6   1   37.60    1.02
   1  -6   1   37.03    1.02
  -2   6  -1    0.02    0.03
  -2   6  -1    0.05    0.03
  -2   6  -1   -0.14    0.11
  -2   6  -1   -0.05    0.03
   2  -6   1   -0.08    0.09
   2  -6   1    0.02    0.03
   2  -6   1    0.01    0.03
   2  -6   1   -0.04    0.05
  -3   6  -1   12.07    0.46
  -3   6  -1   12.72    0.41
   3  -6   1   12.15    0.46
   3  -6   1   12.80    0.41
   3  -6   1   12.78    0.42
  -4   6  -1    0.01    0.05
  -4   6  -1   -0.01    0.07
  -4   6  -1   -0.25    0.18
   4  -6   1    0.15    0.08
   4  -6   1   -0.12    0.17
  -5   6  -1    0.66    0.24
  -5   6  -1    0.57    0.09
   5  -6   1    0.50    0.12
   5  -6   1    0.46    0.24
  -6   6  -1   -0.05    0.08
  -6   6  -1    0.00    0.08
  -6   6  -1    0.12    0.08
   6  -6   1    0.17    0.23
   6  -6   1   -0.10    0.11
  -7   6  -1   13.76    0.50
  -7   6  -1   13.51    0.47
  -7   6  -1   13.78    0.52
   7  -6   1   13.17    0.64
   7  -6   1   13.31    0.53
  -8   6  -1    0.28    0.09
  -8   6  -1    0.22    0.10
  -8   6  -1    0.26    0.11
   8  -6   1    0.69    0.30
   8  -6   1    0.26    0.15
  -9   6  -1    2.15    0.21
  -9   6  -1    1.69    0.25
  -9   6  -1    2.44    0.20
   9  -6   1    2.19    0.33
   9  -6   1    2.36    0.28
 -10   6  -1    0.71    0.14
 -10   6  -1    0.78    0.12
  10  -6   1    0.94    0.23
  10  -6   1    1.28    0.37
 -11   6  -1    0.53    0.14
 -11   6  -1    0.56    0.14
  11  -6   1    1.02    0.24
  11  -6   1    1.30    0.37
  10   5  -1    0.00    0.09
  10   5  -1    0.46    0.31
 -10  -5   1    0.37    0.11
 -10  -5   1    0.08    0.08
 -10  -5   1    0.00    0.09
 -10  -5   1   -0.13    0.09
 -10  -5   1    0.02    0.09
   9   5  -1    0.01    0.07
   9   5  -1   -0.01    0.08
   9   5  -1    0.06    0.30
   9   5  -1    0.06    0.07
  -9  -5   1   -0.01    0.07
  -9  -5   1    0.06    0.07
  -9  -5   1    0.00    0.09
  -9  -5   1   -0.04    0.08
  -9  -5   1    0.05    0.08
   8   5  -1    0.53    0.43
   8   5  -1   -0.04    0.07
   8   5  -1    0.04    0.05
   8   5  -1    0.11    0.07
  -8  -5   1    0.11    0.07
  -8  -5   1   -0.01    0.07
  -8  -5   1    0.15    0.08
  -8  -5   1    0.03    0.07
  -8  -5   1    0.01    0.08
   7   5  -1    0.05    0.07
   7   5  -1    0.04    0.08
   7   5  -1    0.13    0.07
   7   5  -1    0.32    0.25
   7   5  -1    0.07    0.11
  -7  -5   1   -0.01    0.07
  -7  -5   1   -0.01    0.07
  -7  -5   1    0.06    0.09
  -7  -5   1    0.02    0.08
  -7  -5   1   -0.02    0.08
   6   5  -1   -0.18    0.25
   6   5  -1    0.04    0.07
   6   5  -1    0.19    0.05
   6   5  -1    0.17    0.06
   6   5  -1   -0.12    0.07
  -6  -5   1    0.20    0.07
  -6  -5   1    0.02    0.06
   5   5  -1    0.01    0.07
   5   5  -1   -0.09    0.19
   5   5  -1   -0.13    0.05
   5   5  -1   -0.12    0.05
   5   5  -1   -0.01    0.06
  -5  -5   1   -0.02    0.05
  -5  -5   1   -0.06    0.05
  -5  -5   1   -0.04    0.06
  -5  -5   1   -0.07    0.05
  -5  -5   1    0.01    0.06
   4   5  -1   -0.05    0.05
   4   5  -1   -0.23    0.15
   4   5  -1   -0.03    0.06
   4   5  -1   -0.12    0.05
   4   5  -1   -0.01    0.05
  -4  -5   1   -0.05    0.05
  -4  -5   1   -0.05    0.06
  -4  -5   1   -0.05    0.04
  -4  -5   1   -0.01    0.05
  -4  -5   1   -0.03    0.05
  -4  -5   1   -0.09    0.04
   3   5  -1   -0.03    0.04
   3   5  -1   -0.03    0.05
   3   5  -1    0.06    0.04
   3   5  -1   -0.03    0.04
   3   5  -1   -0.17    0.12
   3   5  -1   -0.09    0.04
  -3  -5   1    0.00    0.04
  -3  -5   1   -0.01    0.04
  -3  -5   1    0.00    0.04
  -3  -5   1    0.03    0.04
  -3  -5   1   -0.02    0.04
   2   5  -1    0.00    0.03
   2   5  -1   -0.01    0.03
   2   5  -1    0.02    0.05
   2   5  -1    0.03    0.03
   2   5  -1    0.00    0.04
  -2  -5   1    0.03    0.03
  -2  -5   1    0.03    0.03
  -2  -5   1    0.02    0.04
  -2  -5   1    0.01    0.04
  -2  -5   1   -0.04    0.04
   1   5  -1    0.04    0.03
   1   5  -1    0.05    0.03
   1   5  -1    0.04    0.04
   1   5  -1    0.11    0.04
   1   5  -1    0.08    0.04
  -1  -5   1    0.03    0.04
  -1  -5   1    0.07    0.04
  -1  -5   1    0.06    0.03
  -1  -5   1    0.00    0.03
   0   5  -1    0.10    0.04
   0   5  -1    0.03    0.04
   0   5  -1    0.01    0.04
   0   5  -1    0.00    0.03
   0   5  -1    0.00    0.02
   0  -5   1    0.02    0.03
   0  -5   1    0.01    0.03
   0  -5   1    0.00    0.02
   0  -5   1    0.00    0.04
   0  -5   1    0.06    0.03
  -1   5  -1    0.03    0.03
  -1   5  -1    0.02    0.03
  -1   5  -1    0.03    0.02
  -1   5  -1    0.02    0.02
  -1   5  -1   -0.01    0.03
   1  -5   1    0.03    0.03
   1  -5   1    0.02    0.03
   1  -5   1   -0.01    0.03
  -2   5  -1    0.03    0.03
  -2   5  -1    0.02    0.03
  -2   5  -1   -0.04    0.10
   2  -5   1    0.04    0.03
   2  -5   1   -0.07    0.09
   2  -5   1    0.04    0.07
  -3   5  -1    0.02    0.04
  -3   5  -1   -0.02    0.03
  -3   5  -1    0.01    0.11
   3  -5   1   -0.01    0.04
   3  -5   1    0.00    0.05
  -4   5  -1    0.15    0.16
  -4   5  -1    0.03    0.05
  -4   5  -1    0.09    0.05
  -4   5  -1    0.15    0.10
  -5   5  -1   -0.06    0.04
  -5   5  -1   -0.04    0.17
  -5   5  -1    0.05    0.06
  -5   5  -1   -0.07    0.05
   5  -5   1   -0.07    0.07
  -6   5  -1    0.00    0.08
  -6   5  -1   -0.06    0.07
  -6   5  -1   -0.04    0.07
   6  -5   1    0.48    0.25
   6  -5   1    0.15    0.11
  -7   5  -1   -0.05    0.07
  -7   5  -1    0.01    0.07
  -7   5  -1    0.03    0.07
   7  -5   1    0.12    0.24
   7  -5   1    0.11    0.13
  -8   5  -1    0.15    0.08
  -8   5  -1    0.02    0.08
  -8   5  -1   -0.02    0.08
   8  -5   1    0.17    0.25
   8  -5   1   -0.08    0.12
  -9   5  -1   -0.02    0.09
  -9   5  -1    0.22    0.10
  -9   5  -1    0.14    0.09
   9  -5   1    0.12    0.25
   9  -5   1    0.02    0.15
 -10   5  -1   -0.06    0.09
 -10   5  -1   -0.05    0.09
  10  -5   1    0.13    0.27
  10  -5   1   -0.08    0.16
 -11   5  -1    0.03    0.11
  11  -5   1    0.17    0.18
  11  -5   1    0.15    0.29
  10   4  -1    0.66    0.10
  10   4  -1    0.71    0.11
  10   4  -1    0.79    0.11
 -10  -4   1    0.61    0.14
 -10  -4   1    1.09    0.13
 -10  -4   1    1.07    0.16
 -10  -4   1    0.78    0.12
   9   4  -1    1.66    0.16
   9   4  -1    1.62    0.16
   9   4  -1    1.57    0.19
   9   4  -1    2.19    0.37
  -9  -4   1    2.18    0.17
  -9  -4   1    1.74    0.17
  -9  -4   1    1.81    0.16
  -9  -4   1    1.75    0.20
   8   4  -1    2.06    0.58
   8   4  -1    1.32    0.13
   8   4  -1    1.38    0.15
   8   4  -1    1.45    0.15
  -8  -4   1    1.08    0.17
  -8  -4   1    1.45    0.15
  -8  -4   1    1.34    0.15
  -8  -4   1    1.19    0.15
  -8  -4   1    1.19    0.15
   7   4  -1    4.87    0.43
   7   4  -1    4.87    0.24
   7   4  -1    5.71    0.24
   7   4  -1    5.20    0.30
   7   4  -1    5.02    0.22
  -7  -4   1    5.58    0.24
  -7  -4   1    5.08    0.23
  -7  -4   1    5.87    0.29
  -7  -4   1    5.28    0.23
  -7  -4   1    5.02    0.27
   6   4  -1    4.45    0.27
   6   4  -1    5.05    0.21
   6   4  -1    4.44    0.38
   6   4  -1    5.08    0.22
   6   4  -1    5.16    0.22
  -6  -4   1    5.09    0.25
  -6  -4   1    5.12    0.22
  -6  -4   1    4.99    0.21
  -6  -4   1    5.27    0.22
  -6  -4   1    4.99    0.22
   5   4  -1    9.78    0.37
   5   4  -1    9.47    0.32
   5   4  -1    9.87    0.37
   5   4  -1    9.61    0.46
   5   4  -1    9.27    0.32
   5   4  -1   10.58    0.37
   5   4  -1    9.34    0.31
  -5  -4   1    9.38    0.32
  -5  -4   1    9.45    0.32
  -5  -4   1    9.44    0.32
  -5  -4   1    9.53    0.33
  -5  -4   1    9.33    0.36
  -5  -4   1    9.79    0.36
   4   4  -1    0.45    0.08
   4   4  -1    0.38    0.06
   4   4  -1    0.64    0.21
   4   4  -1    0.37    0.07
   4   4  -1    0.45    0.07
   4   4  -1    0.47    0.06
  -4  -4   1    0.28    0.06
  -4  -4   1    0.47    0.06
  -4  -4   1    0.41    0.08
  -4  -4   1    0.37    0.06
  -4  -4   1    0.42    0.07
  -4  -4   1    0.35    0.07
   3   4  -1    8.44    0.29
   3   4  -1    7.82    0.34
   3   4  -1    8.40    0.27
   3   4  -1    8.21    0.26
   3   4  -1    8.32    0.27
   3   4  -1    8.08    0.27
  -3  -4   1    8.40    0.28
  -3  -4   1    8.35    0.27
  -3  -4   1    7.99    0.28
  -3  -4   1    8.49    0.27
  -3  -4   1    8.35    0.27
   2   4  -1    0.84    0.08
   2   4  -1    0.96    0.08
   2   4  -1    0.88    0.07
   2   4  -1    0.76    0.12
   2   4  -1    0.98    0.09
   2   4  -1    0.82    0.08
  -2  -4   1    0.91    0.07
  -2  -4   1    0.91    0.08
  -2  -4   1    0.99    0.07
  -2  -4   1    0.69    0.08
   1   4  -1  264.69    7.77
  -1  -4   1  314.06    7.86
   0   4  -1    0.13    0.03
   0   4  -1    0.17    0.04
   0   4  -1    0.13    0.03
   0   4  -1    0.18    0.03
   0   4  -1    0.22    0.03
   0  -4   1    0.26    0.04
   0  -4   1    0.18    0.04
   0  -4   1    0.17    0.03
   0  -4   1    0.20    0.03
   0  -4   1    0.16    0.02
  -1   4  -1   82.83    2.17
  -1   4  -1   80.61    2.17
  -1   4  -1   79.70    2.17
  -1   4  -1   82.76    2.17
  -1   4  -1   83.03    2.19
   1  -4   1   81.46    2.17
   1  -4   1   83.40    2.17
   1  -4   1   84.82    2.19
  -2   4  -1   41.51    1.22
  -2   4  -1   43.38    1.19
   2  -4   1   43.71    1.18
   2  -4   1   43.03    1.22
   2  -4   1   44.36    1.19
  -3   4  -1    1.28    0.11
  -3   4  -1    1.44    0.09
  -3   4  -1    1.41    0.10
  -3   4  -1    1.28    0.16
   3  -4   1    1.32    0.17
   3  -4   1    1.37    0.11
  -4   4  -1   47.61    1.31
  -4   4  -1   44.77    1.29
  -4   4  -1   45.88    1.38
  -4   4  -1   46.81    1.27
   4  -4   1   45.82    1.39
   4  -4   1   46.20    1.30
  -5   4  -1    1.75    0.14
  -5   4  -1    1.55    0.17
  -5   4  -1    1.70    0.14
  -5   4  -1    1.78    0.13
   5  -4   1    1.65    0.16
   5  -4   1    1.55    0.26
  -6   4  -1    9.23    0.36
  -6   4  -1    8.51    0.32
  -6   4  -1    8.47    0.39
   6  -4   1    9.06    0.49
   6  -4   1    9.60    0.39
  -7   4  -1    4.92    0.23
  -7   4  -1    5.28    0.28
  -7   4  -1    4.65    0.30
   7  -4   1    5.21    0.42
   7  -4   1    4.83    0.31
  -8   4  -1    2.50    0.17
  -8   4  -1    1.99    0.19
  -8   4  -1    2.21    0.24
   8  -4   1    2.27    0.35
   8  -4   1    2.23    0.26
  -9   4  -1    0.07    0.08
  -9   4  -1    0.09    0.11
  -9   4  -1    0.01    0.09
   9  -4   1   -0.03    0.28
   9  -4   1    0.11    0.14
 -10   4  -1    0.31    0.12
  10  -4   1    0.50    0.18
  10  -4   1    0.70    0.32
 -11   4  -1    0.90    0.18
  11  -4   1    1.40    0.24
  11  -4   1    1.56    0.37
  11   3  -1    0.19    0.32
 -11  -3   1    0.28    0.11
  10   3  -1   -0.07    0.08
  10   3  -1   -0.06    0.07
  10   3  -1    0.28    0.32
 -10  -3   1    0.02    0.08
 -10  -3   1   -0.10    0.09
 -10  -3   1    0.16    0.09
 -10  -3   1    0.19    0.08
 -10  -3   1    0.10    0.07
   9   3  -1   -0.04    0.05
   9   3  -1   -0.05    0.06
   9   3  -1    0.06    0.28
  -9  -3   1   -0.10    0.08
  -9  -3   1    0.00    0.06
  -9  -3   1   -0.11    0.06
  -9  -3   1    0.03    0.08
  -9  -3   1    0.05    0.07
   8   3  -1    0.04    0.07
   8   3  -1    0.05    0.06
   8   3  -1    0.09    0.06
   8   3  -1    0.12    0.33
  -8  -3   1    0.09    0.07
  -8  -3   1   -0.03    0.07
  -8  -3   1    0.07    0.07
  -8  -3   1    0.02    0.07
  -8  -3   1    0.08    0.07
   7   3  -1    0.12    0.05
   7   3  -1    0.03    0.06
  -7  -3   1    0.01    0.06
  -7  -3   1   -0.03    0.05
  -7  -3   1    0.04    0.07
  -7  -3   1    0.00    0.07
  -7  -3   1    0.03    0.08
   6   3  -1   -0.24    0.21
   6   3  -1   -0.09    0.05
   6   3  -1    0.04    0.05
   6   3  -1   -0.08    0.06
   6   3  -1    0.00    0.06
  -6  -3   1    0.03    0.06
  -6  -3   1    0.04    0.06
  -6  -3   1    0.10    0.06
  -6  -3   1    0.05    0.05
  -6  -3   1    0.05    0.05
   5   3  -1    0.06    0.05
   5   3  -1    0.03    0.05
   5   3  -1   -0.07    0.06
   5   3  -1   -0.05    0.18
   5   3  -1    0.03    0.05
  -5  -3   1    0.02    0.05
  -5  -3   1   -0.04    0.06
  -5  -3   1    0.04    0.05
  -5  -3   1   -0.04    0.05
  -5  -3   1    0.09    0.05
  -5  -3   1    0.08    0.05
   4   3  -1   -0.06    0.04
   4   3  -1   -0.09    0.04
   4   3  -1    0.02    0.04
   4   3  -1   -0.08    0.04
   4   3  -1   -0.19    0.13
   4   3  -1   -0.10    0.04
  -4  -3   1   -0.08    0.04
  -4  -3   1   -0.10    0.05
  -4  -3   1   -0.08    0.03
  -4  -3   1   -0.03    0.04
  -4  -3   1   -0.03    0.04
   3   3  -1   -0.01    0.03
   3   3  -1    0.06    0.04
   3   3  -1    0.00    0.03
   3   3  -1    0.00    0.03
   3   3  -1   -0.09    0.10
   3   3  -1    0.02    0.03
  -3  -3   1   -0.04    0.03
  -3  -3   1    0.03    0.03
  -3  -3   1    0.02    0.10
  -3  -3   1    0.06    0.06
  -3  -3   1    0.02    0.03
  -3  -3   1    0.01    0.03
   2   3  -1    0.06    0.05
   2   3  -1    0.01    0.04
   2   3  -1    0.01    0.03
   2   3  -1   -0.15    0.10
   2   3  -1    0.02    0.04
   2   3  -1   -0.02    0.03
  -2  -3   1   -0.01    0.04
  -2  -3   1    0.02    0.03
  -2  -3   1    0.03    0.03
  -2  -3   1    0.07    0.10
  -2  -3   1   -0.01    0.02
   1   3  -1    0.02    0.02
   1   3  -1    0.02    0.03
   1   3  -1    0.08    0.04
   1   3  -1    0.03    0.02
   1   3  -1   -0.02    0.03
  -1  -3   1    0.02    0.02
  -1  -3   1    0.01    0.03
  -1  -3   1   -0.02    0.03
  -1  -3   1    0.02    0.02
   0   3  -1    0.05    0.02
   0   3  -1    0.03    0.02
   0   3  -1    0.01    0.01
   0   3  -1    0.05    0.03
   0   3  -1    0.02    0.02
   0  -3   1    0.00    0.02
   0  -3   1    0.03    0.02
   0  -3   1   -0.01    0.02
   0  -3   1    0.01    0.01
   0  -3   1    0.01    0.02
  -1   3  -1    0.00    0.02
  -1   3  -1    0.06    0.06
  -1   3  -1   -0.01    0.02
  -1   3  -1    0.01    0.02
   1  -3   1    0.00    0.02
   1  -3   1    0.01    0.02
   1  -3   1   -0.06    0.07
   1  -3   1    0.02    0.02
  -2   3  -1   -0.01    0.04
  -2   3  -1   -0.05    0.03
  -2   3  -1    0.00    0.10
   2  -3   1    0.02    0.03
   2  -3   1   -0.04    0.04
  -3   3  -1    0.00    0.04
   3  -3   1    0.01    0.05
   3  -3   1   -0.14    0.12
   4  -3   1    5.75    0.33
   4  -3   1    4.78    0.23
  -5   3  -1   -0.07    0.06
  -5   3  -1   -0.03    0.05
  -5   3  -1   -0.05    0.05
   5  -3   1   -0.21    0.18
   5  -3   1   -0.06    0.08
  -6   3  -1   -0.03    0.06
  -6   3  -1   -0.15    0.14
  -6   3  -1   -0.07    0.05
   6  -3   1    0.17    0.10
   6  -3   1    0.28    0.22
  -7   3  -1    0.03    0.08
  -7   3  -1    0.03    0.07
   7  -3   1    0.15    0.13
   7  -3   1    0.30    0.28
  -8   3  -1    0.04    0.08
  -8   3  -1   -0.01    0.07
  -8   3  -1   -0.12    0.08
   8  -3   1   -0.12    0.25
   8  -3   1   -0.11    0.16
  -9   3  -1   -0.06    0.08
  -9   3  -1    0.07    0.16
   9  -3   1    0.13    0.27
   9  -3   1    0.04    0.14
 -10   3  -1    0.03    0.09
  10  -3   1    0.05    0.25
  10  -3   1   -0.06    0.15
 -11   3  -1   -0.08    0.17
  11  -3   1    0.16    0.15
  11  -3   1    0.22    0.32
  11   2  -1    0.42    0.39
 -11  -2   1   -0.16    0.08
 -11  -2   1   -0.12    0.10
  10   2  -1    1.18    0.39
  10   2  -1    0.55    0.10
 -10  -2   1    0.68    0.10
 -10  -2   1    0.49    0.13
 -10  -2   1    0.56    0.10
   9   2  -1    0.21    0.08
   9   2  -1    0.41    0.31
  -9  -2   1    0.17    0.09
  -9  -2   1    0.24    0.07
  -9  -2   1    0.32    0.07
  -9  -2   1    0.27    0.08
  -9  -2   1    0.37    0.08
   8   2  -1    3.97    0.19
   8   2  -1    4.30    0.20
   8   2  -1    4.67    0.52
   8   2  -1    4.24    0.22
  -8  -2   1    4.23    0.26
  -8  -2   1    4.30    0.20
  -8  -2   1    4.62    0.21
  -8  -2   1    4.42    0.21
  -8  -2   1    4.08    0.30
   7   2  -1    1.87    0.14
   7   2  -1    1.58    0.12
   7   2  -1    2.18    0.43
  -7  -2   1    1.60    0.13
  -7  -2   1    1.77    0.14
  -7  -2   1    1.45    0.17
  -7  -2   1    1.87    0.13
  -7  -2   1    1.60    0.14
   6   2  -1    0.05    0.06
   6   2  -1    0.08    0.05
   6   2  -1    0.10    0.24
   6   2  -1    0.14    0.06
  -6  -2   1    0.03    0.06
  -6  -2   1    0.03    0.05
  -6  -2   1    0.04    0.06
  -6  -2   1    0.09    0.05
  -6  -2   1    0.02    0.06
   5   2  -1   53.69    1.45
   5   2  -1   55.33    1.47
   5   2  -1   53.23    1.62
   5   2  -1   53.05    1.45
   5   2  -1   55.12    1.51
  -5  -2   1   55.00    1.45
  -5  -2   1   51.15    1.51
  -5  -2   1   55.02    1.45
  -5  -2   1   52.72    1.45
  -5  -2   1   52.76    1.59
  -5  -2   1   53.98    1.45
  -5  -2   1   52.44    1.50
   4   2  -1    0.07    0.04
   4   2  -1   -0.03    0.05
   4   2  -1   -0.07    0.15
   4   2  -1   -0.04    0.04
   4   2  -1   -0.03    0.04
  -4  -2   1   -0.18    0.06
  -4  -2   1   -0.07    0.04
  -4  -2   1   -0.08    0.05
  -4  -2   1   -0.04    0.04
  -4  -2   1   -0.14    0.14
   3   2  -1   16.25    0.47
   3   2  -1   17.07    0.46
   3   2  -1   16.25    0.56
   3   2  -1   16.94    0.48
   3   2  -1   16.58    0.47
   3   2  -1   16.65    0.50
  -3  -2   1   16.41    0.50
  -3  -2   1   16.34    0.56
  -3  -2   1   16.47    0.47
  -3  -2   1   16.61    0.47
  -3  -2   1   16.61    0.50
  -3  -2   1   16.33    0.47
  -3  -2   1   16.35    0.47
   2   2  -1   11.97    0.35
   2   2  -1   12.46    0.34
   2   2  -1   11.59    0.34
   2   2  -1   11.78    0.34
   2   2  -1   11.20    0.39
   2   2  -1   11.76    0.34
  -2  -2   1   11.32    0.39
  -2  -2   1   11.76    0.34
  -2  -2   1   11.61    0.34
  -2  -2   1   12.04    0.35
  -2  -2   1   11.66    0.33
   1   2  -1    2.09    0.08
   1   2  -1    2.16    0.08
   1   2  -1    2.22    0.09
   1   2  -1    2.10    0.08
   1   2  -1    2.31    0.08
   1   2  -1    1.95    0.10
  -1  -2   1    2.19    0.08
  -1  -2   1    1.87    0.10
  -1  -2   1    2.19    0.08
  -1  -2   1    1.94    0.08
  -1  -2   1    2.14    0.08
  -1  -2   1    2.06    0.08
   0   2  -1   44.33    1.08
   0   2  -1   42.62    1.09
   0   2  -1   34.69    1.08
  -1   2  -1   66.41    1.75
  -1   2  -1   68.77    1.78
  -1   2  -1   67.75    1.76
   1  -2   1   68.93    1.78
   1  -2   1   67.51    1.76
   1  -2   1   61.50    1.75
  -2   2  -1   40.76    1.14
  -2   2  -1   41.22    1.18
  -2   2  -1   42.97    1.15
   2  -2   1   42.28    1.19
   2  -2   1   43.09    1.15
  -3   2  -1    7.53    0.24
  -3   2  -1    7.46    0.27
  -3   2  -1    7.73    0.33
   3  -2   1    7.91    0.35
   3  -2   1    8.17    0.28
  -4   2  -1   21.71    0.63
  -4   2  -1   20.93    0.66
  -4   2  -1   21.83    0.66
   4  -2   1   23.16    0.67
   4  -2   1   22.77    0.76
  -5   2  -1    0.38    0.09
  -5   2  -1    0.20    0.07
   5  -2   1    0.36    0.10
   5  -2   1    0.32    0.23
  -7   2  -1    7.68    0.30
  -7   2  -1    9.26    0.37
   7  -2   1    7.29    0.37
   7  -2   1    7.95    0.51
  -8   2  -1    0.09    0.08
  -8   2  -1    0.23    0.09
   8  -2   1    0.19    0.37
  -9   2  -1    0.15    0.09
  -9   2  -1    0.19    0.11
   9  -2   1    0.35    0.28
   9  -2   1    0.22    0.15
 -10   2  -1   -0.07    0.20
 -10   2  -1    0.23    0.11
  10  -2   1    0.29    0.15
  10  -2   1    0.53    0.34
 -11   2  -1   -0.13    0.16
  11  -2   1    0.31    0.31
  11   1  -1    0.24    0.40
 -11  -1   1   -0.06    0.11
  10   1  -1    0.00    0.29
  10   1  -1    0.04    0.07
 -10  -1   1    0.00    0.09
 -10  -1   1   -0.06    0.07
 -10  -1   1   -0.08    0.09
   9   1  -1    0.09    0.27
   9   1  -1    0.03    0.06
  -9  -1   1   -0.04    0.08
  -9  -1   1    0.02    0.06
  -9  -1   1   -0.03    0.06
   8   1  -1   -0.05    0.05
   8   1  -1   -0.11    0.05
   8   1  -1   -0.28    0.26
  -8  -1   1   -0.02    0.06
  -8  -1   1   -0.09    0.06
  -8  -1   1    0.00    0.08
   7   1  -1    0.02    0.09
   7   1  -1   -0.16    0.26
  -7  -1   1   -0.06    0.08
  -7  -1   1    0.01    0.05
  -7  -1   1    0.06    0.06
   6   1  -1    0.07    0.04
   6   1  -1    0.04    0.05
   6   1  -1    0.10    0.05
   6   1  -1   -0.03    0.22
  -6  -1   1    0.15    0.05
  -6  -1   1    0.20    0.05
  -6  -1   1    0.02    0.06
  -6  -1   1    0.20    0.05
   5   1  -1    2.37    0.17
  -5  -1   1    2.40    0.17
   4   1  -1   -0.08    0.03
   4   1  -1   -0.10    0.06
   4   1  -1   -0.06    0.14
   4   1  -1   -0.06    0.03
   4   1  -1    0.04    0.03
  -4  -1   1   -0.15    0.13
  -4  -1   1   -0.10    0.04
  -4  -1   1   -0.11    0.05
   3   1  -1   -0.02    0.03
   3   1  -1    0.05    0.03
   3   1  -1   -0.08    0.04
   3   1  -1   -0.09    0.05
   3   1  -1   -0.17    0.11
   3   1  -1    0.04    0.03
  -3  -1   1   -0.06    0.04
  -3  -1   1    0.04    0.05
   2   1  -1   -0.02    0.03
   2   1  -1   -0.02    0.02
   2   1  -1   -0.01    0.03
   2   1  -1   -0.07    0.09
   2   1  -1   -0.01    0.02
  -2  -1   1   -0.01    0.03
  -2  -1   1    0.00    0.03
  -2  -1   1   -0.12    0.10
  -2  -1   1   -0.04    0.02
  -2  -1   1   -0.02    0.02
  -2  -1   1   -0.01    0.02
   1   1  -1    0.10    0.06
  -1  -1   1    0.10    0.02
  -1  -1   1    0.16    0.02
  -1  -1   1    0.10    0.02
  -1  -1   1    0.14    0.02
  -1  -1   1    0.15    0.06
  -1   1  -1    0.03    0.01
  -1   1  -1    0.03    0.01
  -1   1  -1    0.04    0.02
   1  -1   1    0.02    0.02
  -2   1  -1    0.02    0.03
   2  -1   1   -0.01    0.04
   2  -1   1   -0.11    0.11
   2  -1   1   -0.08    0.03
  -4   1  -1    1.42    0.10
  -4   1  -1    1.54    0.09
  -4   1  -1    1.67    0.13
  -4   1  -1    1.75    0.13
   4  -1   1    1.43    0.10
   4  -1   1    1.89    0.22
   4  -1   1    1.70    0.14
   5  -1   1    4.50    0.34
   5  -1   1    4.24    0.23
  -6   1  -1   -0.06    0.06
  -6   1  -1    0.05    0.07
  -6   1  -1    0.17    0.06
   6  -1   1    0.20    0.09
   6  -1   1    0.27    0.24
   6  -1   1   -0.04    0.05
   7  -1   1    2.04    0.34
   7  -1   1    1.38    0.22
   8  -1   1   -0.11    0.48
   8  -1   1    0.05    0.15
  -9   1  -1    0.01    0.08
  -9   1  -1   -0.18    0.08
   9  -1   1   -0.04    0.13
   9  -1   1   -0.13    0.29
  10  -1   1    0.22    0.33
 -11   1  -1   -0.08    0.10
  11  -1   1    0.36    0.35
  11   0  -1    0.43    0.37
 -11   0   1    0.00    0.16
  10   0  -1    3.20    0.42
 -10   0   1    3.15    0.25
   9   0  -1   -0.16    0.26
   9   0  -1   -0.02    0.06
  -9   0   1   -0.07    0.08
  -9   0   1   -0.03    0.08
   8   0  -1    1.07    0.13
  -8   0   1    1.15    0.16
   7   0  -1    1.86    0.15
   7   0  -1    1.84    0.20
  -7   0   1    1.59    0.18
  -7   0   1    2.06    0.12
   6   0  -1   20.55    0.66
   6   0  -1   19.78    0.79
   6   0  -1   20.42    0.62
  -6   0   1   21.37    0.91
  -6   0   1   20.63    0.58
  -6   0   1   20.39    0.65
   5   0  -1    7.04    0.25
   5   0  -1    6.64    0.21
   5   0  -1    6.46    0.21
   5   0  -1    6.20    0.38
   5   0  -1    6.94    0.28
  -5   0   1    6.69    0.22
  -5   0   1    6.46    0.27
  -5   0   1    6.46    0.22
  -5   0   1    6.75    0.24
  -5   0   1    6.56    0.37
  -5   0   1    6.65    0.28
   4   0  -1   13.23    0.43
   4   0  -1   13.02    0.42
   4   0  -1   12.98    0.37
   4   0  -1   12.98    0.51
   4   0  -1   13.77    0.40
  -4   0   1   13.02    0.38
  -4   0   1   12.81    0.43
  -4   0   1   13.41    0.40
  -4   0   1   12.78    0.52
  -4   0   1   12.89    0.42
   3   0  -1    3.37    0.11
   3   0  -1    3.27    0.14
   3   0  -1    2.63    0.21
   3   0  -1    3.16    0.18
   3   0  -1    3.00    0.11
   3   0  -1    3.38    0.13
  -3   0   1    3.30    0.13
  -3   0   1    2.80    0.14
  -3   0   1    2.89    0.14
  -3   0   1    2.60    0.21
  -3   0   1    3.15    0.11
   2   0  -1   20.20    0.57
   2   0  -1   20.97    0.57
   2   0  -1   20.86    0.56
   2   0  -1   20.58    0.55
   2   0  -1   19.82    0.62
   2   0  -1   19.88    0.56
  -2   0   1   20.39    0.57
  -2   0   1   20.57    0.56
  -2   0   1   20.09    0.54
  -2   0   1   19.56    0.57
  -2   0   1   19.99    0.62
  -1   0   1   17.67    0.47
  -1   0   1   17.90    0.47
  -1   0   1   17.13    0.48
  -1   0  -1   13.33    0.37
  -1   0  -1   14.25    0.40
  -1   0  -1   13.61    0.37
  -1   0  -1   13.65    0.37
  -1   0  -1   13.43    0.37
   1   0   1   14.10    0.38
  -2   0  -1   32.21    0.92
  -2   0  -1   34.61    0.93
  -2   0  -1   33.31    0.90
  -2   0  -1   32.51    0.90
  -2   0  -1   33.49    0.90
  -2   0  -1   33.77    0.90
   2   0   1   34.56    0.93
   2   0   1   34.28    0.90
   2   0   1   34.19    0.97
   2   0   1   34.43    0.90
  -3   0  -1  152.22    4.06
  -3   0  -1  152.88    4.06
  -3   0  -1  148.82    4.09
  -3   0  -1  154.82    4.06
  -3   0  -1  157.05    4.10
   3   0   1  157.18    4.06
   3   0   1  157.39    4.06
   3   0   1  150.30    4.12
   3   0   1  159.45    4.06
  -4   0  -1    7.15    0.22
  -4   0  -1    7.49    0.27
  -4   0  -1    7.55    0.23
  -4   0  -1    7.28    0.22
  -4   0  -1    7.12    0.27
  -4   0  -1    7.43    0.23
   4   0   1    6.55    0.22
   4   0   1    6.91    0.36
   4   0   1    6.99    0.23
   4   0   1    6.84    0.27
   4   0   1    6.64    0.22
  -5   0  -1   18.16    0.51
  -5   0  -1   18.14    0.51
  -5   0  -1   16.43    0.56
  -5   0  -1   18.36    0.51
  -5   0  -1   17.09    0.57
   5   0   1   17.56    0.69
   5   0   1   17.24    0.50
   5   0   1   17.95    0.58
   5   0   1   17.91    0.52
  -6   0  -1    8.32    0.27
  -6   0  -1    8.77    0.29
  -6   0  -1    8.16    0.34
   6   0   1    8.06    0.27
   6   0   1    8.15    0.28
   6   0   1    8.50    0.48
   6   0   1    8.65    0.36
  -7   0  -1   24.25    0.78
  -7   0  -1   25.23    0.70
  -7   0  -1   24.53    0.69
   7   0   1   23.61    0.95
   7   0   1   23.19    0.68
   7   0   1   23.41    0.78
  -8   0  -1    0.24    0.06
  -8   0  -1    0.31    0.09
   8   0   1    0.23    0.36
   8   0   1    0.35    0.16
  -9   0  -1    0.35    0.11
  -9   0  -1    0.47    0.08
   9   0   1    0.54    0.16
   9   0   1    0.65    0.37
 -10   0  -1    0.57    0.16
 -10   0  -1    0.64    0.13
  10   0   1    1.39    0.43
 -11   0  -1   -0.06    0.10
 -11   0  -1    0.25    0.10
  11   0   1    0.14    0.31
  11  -1  -1    0.37    0.38
 -11   1   1    0.03    0.11
  10  -1  -1    0.45    0.31
 -10   1   1   -0.10    0.10
 -10   1   1   -0.05    0.09
   9  -1  -1   -0.08    0.27
  -9   1   1   -0.04    0.09
  -9   1   1   -0.03    0.07
   8  -1  -1    0.00    0.07
   8  -1  -1   -0.02    0.11
   8  -1  -1   -0.03    0.40
  -8   1   1    0.06    0.06
  -8   1   1   -0.05    0.08
   7  -1  -1    0.06    0.06
   7  -1  -1   -0.10    0.10
   7  -1  -1   -0.06    0.26
  -7   1   1   -0.04    0.08
  -7   1   1   -0.13    0.06
   6  -1  -1    0.02    0.05
  -6   1   1   -0.04    0.07
  -6   1   1    0.06    0.06
   5  -1  -1    1.83    0.16
   5  -1  -1    1.33    0.25
   4  -1  -1    3.29    0.18
   4  -1  -1    3.70    0.27
  -4   1   1    3.23    0.16
  -4   1   1    3.41    0.18
  -4   1   1    3.42    0.17
  -4   1   1    3.20    0.28
   3  -1  -1    0.00    0.05
   3  -1  -1   -0.04    0.03
  -3   1   1   -0.04    0.03
  -3   1   1   -0.04    0.03
  -3   1   1   -0.04    0.04
  -3   1   1   -0.17    0.12
   2  -1  -1    0.01    0.03
   2  -1  -1   -0.04    0.02
   2  -1  -1   -0.03    0.02
  -2   1   1   -0.03    0.04
  -2   1   1    0.01    0.02
  -2   1   1    0.00    0.03
  -2   1   1   -0.01    0.03
   1  -1  -1    0.04    0.02
   1  -1  -1    0.04    0.02
  -1   1   1    0.02    0.01
  -1   1   1    0.03    0.01
  -1   1   1    0.03    0.02
  -1   1   1   -0.01    0.05
  -1   1   1    0.01    0.02
  -1  -1  -1    0.02    0.02
  -1  -1  -1    0.02    0.02
  -1  -1  -1   -0.02    0.02
  -1  -1  -1    0.01    0.01
  -1  -1  -1    0.01    0.02
  -1  -1  -1    0.00    0.02
   1   1   1   -0.02    0.01
   1   1   1   -0.03    0.02
   1   1   1    0.03    0.02
   1   1   1    0.00    0.02
   1   1   1    0.00    0.02
   1   1   1    0.02    0.01
   2   1   1   -0.02    0.02
   2   1   1    0.18    0.11
   2   1   1   -0.03    0.03
   2   1   1    0.00    0.03
   2   1   1   -0.03    0.03
   2   1   1   -0.06    0.04
   2   1   1    0.06    0.03
  -3  -1  -1   -0.02    0.03
  -3  -1  -1   -0.06    0.04
  -3  -1  -1    0.00    0.05
  -3  -1  -1   -0.04    0.04
  -3  -1  -1   -0.09    0.03
   3   1   1   -0.11    0.09
   3   1   1   -0.03    0.03
   3   1   1   -0.05    0.03
   3   1   1   -0.15    0.14
  -4  -1  -1    0.13    0.05
  -4  -1  -1    0.15    0.04
  -4  -1  -1    0.15    0.05
  -4  -1  -1    0.33    0.06
  -4  -1  -1    0.08    0.04
  -4  -1  -1    0.27    0.06
   4   1   1    0.09    0.07
   4   1   1    0.00    0.16
   4   1   1    0.02    0.04
   4   1   1    0.06    0.03
  -5  -1  -1   -0.08    0.07
  -5  -1  -1    0.07    0.05
  -5  -1  -1   -0.01    0.06
  -5  -1  -1   -0.06    0.08
  -5  -1  -1   -0.03    0.05
   5   1   1   -0.03    0.04
   5   1   1   -0.05    0.08
   5   1   1    0.09    0.05
   5   1   1    0.06    0.22
  -6  -1  -1    0.22    0.06
  -6  -1  -1    0.21    0.06
  -6  -1  -1    0.08    0.06
  -6  -1  -1    0.31    0.07
  -6  -1  -1    0.12    0.07
   6   1   1    0.11    0.09
   6   1   1    0.01    0.05
   6   1   1    0.30    0.25
   6   1   1    0.07    0.05
   6   1   1    0.00    0.05
  -7  -1  -1    0.18    0.08
  -7  -1  -1    0.23    0.06
  -7  -1  -1    0.18    0.06
   7   1   1    0.28    0.12
   7   1   1    0.26    0.06
   7   1   1    0.58    0.34
  -8  -1  -1    0.16    0.07
  -8  -1  -1    0.16    0.07
  -8  -1  -1    0.19    0.09
  -8  -1  -1    0.16    0.08
  -8  -1  -1    0.14    0.07
   8   1   1    0.27    0.13
   8   1   1    0.04    0.06
   8   1   1    0.29    0.37
  -9  -1  -1    0.04    0.07
  -9  -1  -1   -0.05    0.06
  -9  -1  -1   -0.06    0.06
  -9  -1  -1   -0.07    0.08
  -9  -1  -1   -0.13    0.07
   9   1   1   -0.20    0.26
 -10  -1  -1    0.03    0.09
 -10  -1  -1   -0.01    0.08
 -10  -1  -1    0.11    0.08
  10   1   1    0.35    0.32
 -11  -1  -1   -0.10    0.10
 -11  -1  -1   -0.13    0.08
  11   1   1    0.47    0.33
  11  -2  -1    2.01    0.45
 -11   2   1    1.54    0.21
  10  -2  -1    0.61    0.31
 -10   2   1    0.23    0.11
 -10   2   1    0.02    0.11
   9  -2  -1    2.78    0.25
   9  -2  -1    2.24    0.35
  -9   2   1    2.24    0.25
  -9   2   1    2.54    0.22
   8  -2  -1    0.52    0.17
   8  -2  -1    0.54    0.43
  -8   2   1    0.73    0.11
  -8   2   1    0.44    0.11
  -8   2   1    0.58    0.11
   7  -2  -1    0.14    0.27
   7  -2  -1    0.04    0.06
   7  -2  -1    0.04    0.11
  -7   2   1    0.05    0.08
  -7   2   1    0.12    0.08
  -7   2   1    0.04    0.07
  -7   2   1    0.18    0.26
   6  -2  -1    6.47    0.30
   6  -2  -1    5.86    0.40
   6  -2  -1    6.26    0.25
  -6   2   1    6.03    0.25
  -6   2   1    5.96    0.27
  -6   2   1    6.11    0.29
   5  -2  -1   35.14    1.02
   5  -2  -1   35.65    1.02
   5  -2  -1   34.86    1.13
  -5   2   1   32.85    1.01
  -5   2   1   35.27    1.02
  -5   2   1   35.48    0.99
  -5   2   1   35.55    1.13
  -5   2   1   34.47    1.00
   4  -2  -1    1.61    0.21
   4  -2  -1    1.22    0.11
  -4   2   1    1.48    0.12
  -4   2   1    1.21    0.21
   3  -2  -1    2.00    0.19
   3  -2  -1    2.59    0.12
   3  -2  -1    2.44    0.14
  -3   2   1    2.26    0.12
  -3   2   1    2.41    0.14
  -3   2   1    1.98    0.19
  -3   2   1    2.40    0.12
  -3   2   1    2.44    0.12
   2  -2  -1   33.11    0.91
   2  -2  -1   34.29    0.91
   2  -2  -1   34.83    0.92
   2  -2  -1   33.43    0.96
  -2   2   1   32.87    0.91
  -2   2   1   32.22    0.96
  -2   2   1   33.68    0.91
  -2   2   1   31.66    0.91
  -2   2   1   33.43    0.90
   1  -2  -1    0.52    0.04
   1  -2  -1    0.49    0.04
  -1   2   1    0.48    0.04
  -1   2   1    0.52    0.04
  -1   2   1    0.50    0.04
   0  -2  -1    4.68    0.14
   0  -2  -1    3.92    0.13
   0   2   1    4.69    0.13
   0   2   1    4.98    0.13
   0   2   1    4.05    0.13
   0   2   1    4.39    0.13
  -1  -2  -1    0.99    0.06
  -1  -2  -1    1.09    0.06
  -1  -2  -1    1.07    0.06
  -1  -2  -1    1.05    0.05
  -1  -2  -1    0.99    0.05
   1   2   1    1.19    0.06
   1   2   1    1.01    0.06
   1   2   1    1.16    0.06
   1   2   1    1.03    0.06
  -2  -2  -1   55.35    1.45
  -2  -2  -1   53.49    1.46
  -2  -2  -1   52.66    1.46
  -2  -2  -1   54.11    1.45
  -2  -2  -1   53.98    1.47
  -2  -2  -1   53.85    1.45
   2   2   1   53.81    1.45
   2   2   1   53.54    1.45
   2   2   1   55.71    1.45
   2   2   1   54.88    1.46
   2   2   1   56.19    1.47
   2   2   1   54.93    1.45
  -3  -2  -1    3.99    0.15
  -3  -2  -1    3.63    0.16
  -3  -2  -1    4.01    0.15
  -3  -2  -1    4.15    0.15
  -3  -2  -1    3.74    0.18
  -3  -2  -1    3.85    0.15
   3   2   1    4.25    0.23
   3   2   1    3.71    0.24
   3   2   1    3.96    0.18
   3   2   1    3.81    0.15
   3   2   1    3.97    0.14
   3   2   1    3.91    0.15
   3   2   1    3.89    0.15
   3   2   1    4.05    0.14
  -4  -2  -1    0.86    0.10
  -4  -2  -1    0.71    0.09
  -4  -2  -1    0.98    0.10
  -4  -2  -1    0.83    0.08
  -4  -2  -1    0.69    0.11
  -4  -2  -1    0.94    0.08
   4   2   1    1.13    0.12
   4   2   1    1.00    0.21
   4   2   1    1.08    0.09
   4   2   1    1.11    0.09
   4   2   1    1.10    0.08
   4   2   1    1.01    0.11
  -5  -2  -1    1.52    0.14
  -5  -2  -1    1.70    0.12
  -5  -2  -1    1.61    0.15
  -5  -2  -1    1.62    0.11
  -5  -2  -1    1.75    0.13
  -5  -2  -1    1.71    0.12
   5   2   1    2.09    0.11
   5   2   1    1.76    0.27
   5   2   1    1.75    0.12
   5   2   1    1.78    0.16
  -6  -2  -1    1.84    0.13
  -6  -2  -1    1.81    0.13
  -6  -2  -1    1.67    0.13
  -6  -2  -1    1.98    0.16
  -6  -2  -1    1.99    0.15
   6   2   1    1.28    0.30
   6   2   1    1.69    0.13
   6   2   1    2.01    0.13
   6   2   1    2.06    0.17
   6   2   1    1.87    0.12
  -7  -2  -1   18.04    0.54
  -7  -2  -1   17.76    0.53
  -7  -2  -1   18.07    0.54
  -7  -2  -1   18.55    0.55
  -7  -2  -1   17.54    0.61
   7   2   1   17.02    0.53
   7   2   1   17.02    0.79
   7   2   1   17.36    0.53
   7   2   1   17.68    0.53
  -8  -2  -1    1.12    0.15
  -8  -2  -1    1.17    0.14
  -8  -2  -1    1.24    0.14
  -8  -2  -1    1.05    0.17
  -8  -2  -1    1.30    0.15
   8   2   1    1.86    0.50
   8   2   1    0.77    0.10
   8   2   1    0.99    0.12
  -9  -2  -1    0.16    0.08
  -9  -2  -1    0.20    0.10
  -9  -2  -1    0.31    0.07
  -9  -2  -1    0.23    0.08
  -9  -2  -1    0.31    0.08
   9   2   1    0.37    0.31
   9   2   1    0.13    0.08
 -10  -2  -1    0.51    0.14
 -10  -2  -1    0.51    0.09
 -10  -2  -1    0.70    0.11
 -10  -2  -1    0.46    0.10
  10   2   1    1.06    0.41
 -11  -2  -1   -0.07    0.10
 -11  -2  -1    0.19    0.11
 -11  -2  -1   -0.01    0.08
  11   2   1    0.20    0.31
 -11   3   1    0.03    0.10
  10  -3  -1    0.08    0.13
  10  -3  -1    0.26    0.26
 -10   3   1   -0.08    0.10
 -10   3   1    0.08    0.09
   9  -3  -1    0.02    0.12
   9  -3  -1   -0.05    0.25
  -9   3   1   -0.01    0.09
  -9   3   1   -0.05    0.09
  -9   3   1    0.02    0.08
   8  -3  -1    0.05    0.17
  -8   3   1    0.06    0.07
  -8   3   1    0.02    0.07
  -8   3   1   -0.07    0.08
   7  -3  -1   -0.10    0.12
   7  -3  -1    0.00    0.23
  -7   3   1   -0.05    0.07
  -7   3   1   -0.04    0.07
  -7   3   1   -0.05    0.07
  -7   3   1   -0.08    0.26
   6  -3  -1    0.02    0.09
   6  -3  -1    0.05    0.20
  -6   3   1   -0.08    0.06
  -6   3   1   -0.19    0.37
  -6   3   1   -0.07    0.06
  -6   3   1    0.02    0.07
  -5   3   1    1.05    0.12
   4  -3  -1    0.06    0.05
   4  -3  -1    0.04    0.16
   4  -3  -1    0.22    0.07
  -4   3   1   -0.02    0.04
  -4   3   1    0.14    0.05
  -4   3   1    0.07    0.16
  -4   3   1    0.11    0.04
  -4   3   1    0.07    0.04
   3  -3  -1   -0.07    0.11
   3  -3  -1   -0.02    0.05
   3  -3  -1    0.01    0.04
  -3   3   1    0.03    0.03
  -3   3   1   -0.03    0.04
  -3   3   1   -0.04    0.03
  -3   3   1    0.02    0.12
  -3   3   1    0.01    0.04
   2  -3  -1    0.01    0.04
   2  -3  -1    0.01    0.03
  -2   3   1   -0.04    0.03
  -2   3   1    0.00    0.03
  -2   3   1   -0.02    0.03
  -2   3   1    0.08    0.11
   1  -3  -1    0.03    0.02
   1  -3  -1    0.02    0.02
   1  -3  -1    0.01    0.02
   1  -3  -1    0.06    0.02
  -1   3   1    0.03    0.02
  -1   3   1   -0.01    0.02
  -1   3   1    0.02    0.02
   0  -3  -1    0.02    0.01
   0  -3  -1    0.03    0.02
   0  -3  -1   -0.02    0.02
   0  -3  -1    0.00    0.02
   0  -3  -1    0.02    0.02
   0   3   1    0.02    0.02
   0   3   1    0.03    0.01
   0   3   1    0.00    0.02
   0   3   1   -0.02    0.02
   0   3   1    0.03    0.02
  -1  -3  -1    0.04    0.02
  -1  -3  -1    0.06    0.03
  -1  -3  -1   -0.01    0.03
  -1  -3  -1    0.02    0.03
  -1  -3  -1   -0.02    0.03
   1   3   1    0.05    0.03
   1   3   1    0.01    0.02
   1   3   1    0.04    0.03
   1   3   1    0.02    0.03
   1   3   1   -0.01    0.03
  -2  -3  -1   -0.03    0.02
  -2  -3  -1   -0.06    0.03
  -2  -3  -1    0.00    0.03
  -2  -3  -1   -0.01    0.02
  -2  -3  -1    0.00    0.03
  -2  -3  -1   -0.06    0.03
   2   3   1    0.01    0.03
   2   3   1    0.00    0.03
   2   3   1   -0.06    0.03
   2   3   1   -0.07    0.04
   2   3   1   -0.01    0.04
  -3  -3  -1    0.00    0.03
  -3  -3  -1    0.02    0.03
  -3  -3  -1   -0.01    0.04
  -3  -3  -1   -0.05    0.04
  -3  -3  -1   -0.01    0.03
  -3  -3  -1   -0.07    0.03
   3   3   1   -0.04    0.03
   3   3   1    0.06    0.03
   3   3   1    0.06    0.13
   3   3   1   -0.02    0.03
   3   3   1    0.01    0.04
  -4  -3  -1   -0.11    0.06
  -4  -3  -1    0.05    0.04
  -4  -3  -1    0.07    0.04
  -4  -3  -1    0.04    0.04
  -4  -3  -1    0.05    0.04
  -4  -3  -1   -0.08    0.05
   4   3   1    0.00    0.04
   4   3   1    0.06    0.05
   4   3   1    0.01    0.04
   4   3   1   -0.04    0.05
   4   3   1    0.06    0.04
   4   3   1   -0.05    0.17
  -5  -3  -1   -0.11    0.04
  -5  -3  -1   -0.07    0.06
  -5  -3  -1   -0.13    0.05
  -5  -3  -1   -0.11    0.05
  -5  -3  -1   -0.09    0.05
   5   3   1   -0.06    0.06
   5   3   1   -0.02    0.04
  -6  -3  -1   -0.06    0.06
  -6  -3  -1   -0.01    0.06
  -6  -3  -1    0.07    0.07
  -6  -3  -1   -0.04    0.05
  -6  -3  -1   -0.05    0.06
   6   3   1   -0.07    0.05
   6   3   1   -0.30    0.23
   6   3   1   -0.04    0.06
   6   3   1   -0.08    0.05
  -7  -3  -1    0.05    0.07
  -7  -3  -1    0.01    0.06
  -7  -3  -1    0.07    0.07
  -7  -3  -1   -0.04    0.06
   7   3   1   -0.09    0.30
   7   3   1    0.02    0.06
   7   3   1    0.04    0.06
   7   3   1    0.02    0.06
  -8  -3  -1    0.20    0.08
  -8  -3  -1    0.17    0.07
  -8  -3  -1    0.01    0.07
  -8  -3  -1    0.10    0.07
  -8  -3  -1    0.02    0.08
   8   3   1    0.19    0.07
   8   3   1    0.16    0.28
   8   3   1    0.07    0.06
  -9  -3  -1   -0.01    0.07
  -9  -3  -1    0.05    0.08
  -9  -3  -1   -0.02    0.09
  -9  -3  -1   -0.02    0.08
  -9  -3  -1    0.07    0.07
   9   3   1    0.10    0.26
   9   3   1    0.06    0.07
 -10  -3  -1   -0.11    0.08
 -10  -3  -1    0.08    0.09
 -10  -3  -1   -0.07    0.08
 -10  -3  -1   -0.09    0.10
 -10  -3  -1    0.13    0.09
  10   3   1    0.40    0.33
  10   3   1   -0.07    0.08
 -11   4   1    0.84    0.14
  10  -4  -1    0.54    0.30
  10  -4  -1    0.07    0.16
 -10   4   1   -0.02    0.11
 -10   4   1    0.00    0.10
 -10   4   1    0.14    0.10
   9  -4  -1    2.30    0.34
   9  -4  -1    2.65    0.26
  -9   4   1    2.48    0.19
  -9   4   1    2.29    0.20
  -9   4   1    2.10    0.25
   8  -4  -1    5.11    0.47
   8  -4  -1    5.01    0.66
  -8   4   1    5.12    0.28
  -8   4   1    5.10    0.31
  -8   4   1    5.43    0.26
   7  -4  -1    2.45    0.24
   7  -4  -1    3.06    0.33
  -7   4   1    2.82    0.20
  -7   4   1    2.58    0.34
  -7   4   1    3.25    0.20
  -7   4   1    3.06    0.24
   6  -4  -1    8.01    0.35
   6  -4  -1    7.77    0.44
  -6   4   1    8.31    0.31
  -6   4   1    7.77    0.47
  -6   4   1    8.02    0.54
  -6   4   1    7.61    0.32
   5  -4  -1   34.55    1.13
   5  -4  -1   35.41    1.03
  -5   4   1   34.72    1.00
  -5   4   1   34.75    1.00
  -5   4   1   33.58    1.02
  -5   4   1   35.35    1.02
  -5   4   1   35.10    1.14
   4  -4  -1    3.39    0.26
   4  -4  -1    3.95    0.19
  -4   4   1    3.70    0.29
  -4   4   1    3.83    0.17
  -4   4   1    4.12    0.19
  -4   4   1    4.16    0.19
  -4   4   1    3.97    0.17
   3  -4  -1   17.54    0.60
   3  -4  -1   18.50    0.55
   3  -4  -1   18.22    0.54
  -3   4   1   17.19    0.60
  -3   4   1   18.15    0.54
  -3   4   1   17.57    0.53
  -3   4   1   17.90    0.53
   2  -4  -1   56.92    1.51
   2  -4  -1   57.13    1.52
  -2   4   1   56.22    1.56
  -2   4   1   55.61    1.52
  -2   4   1   56.15    1.51
  -2   4   1   53.58    1.50
   1  -4  -1   28.86    0.77
   1  -4  -1   26.76    0.75
   1  -4  -1   27.41    0.74
   1  -4  -1   28.39    0.74
  -1   4   1   26.92    0.74
   0  -4  -1   97.89    2.55
   0  -4  -1   97.13    2.55
   0  -4  -1   94.03    2.55
   0  -4  -1   96.49    2.54
   0  -4  -1   96.20    2.55
   0   4   1   97.24    2.55
   0   4   1   97.02    2.55
   0   4   1   95.50    2.55
   0   4   1   98.59    2.55
   0   4   1   96.46    2.55
  -1  -4  -1   12.47    0.37
  -1  -4  -1   12.56    0.38
  -1  -4  -1   12.55    0.37
  -1  -4  -1   13.03    0.37
  -1  -4  -1   12.22    0.37
   1   4   1   13.30    0.37
   1   4   1   12.52    0.37
   1   4   1   12.53    0.37
   1   4   1   13.07    0.37
   1   4   1   13.05    0.37
  -2  -4  -1   28.78    0.80
  -2  -4  -1   28.87    0.81
  -2  -4  -1   27.75    0.80
  -2  -4  -1   29.27    0.80
  -2  -4  -1   29.39    0.80
  -2  -4  -1   28.48    0.80
   2   4   1   28.64    0.80
   2   4   1   29.45    0.80
   2   4   1   28.62    0.80
   2   4   1   28.87    0.80
   2   4   1   30.14    0.82
  -3  -4  -1   15.12    0.47
  -3  -4  -1   15.60    0.46
  -3  -4  -1   15.77    0.46
  -3  -4  -1   16.07    0.46
  -3  -4  -1   15.63    0.48
  -3  -4  -1   15.61    0.46
   3   4   1   15.60    0.54
   3   4   1   15.90    0.49
   3   4   1   15.33    0.46
   3   4   1   15.59    0.46
   3   4   1   16.22    0.47
  -4  -4  -1    7.46    0.27
  -4  -4  -1    7.57    0.26
  -4  -4  -1    6.87    0.27
  -4  -4  -1    7.65    0.25
  -4  -4  -1    7.44    0.25
  -4  -4  -1    7.50    0.29
   4   4   1    7.42    0.29
   4   4   1    7.56    0.25
   4   4   1    7.47    0.38
   4   4   1    7.38    0.26
   4   4   1    7.54    0.26
  -5  -4  -1    1.29    0.11
  -5  -4  -1    1.25    0.11
  -5  -4  -1    1.27    0.11
  -5  -4  -1    1.23    0.13
  -5  -4  -1    1.40    0.13
  -5  -4  -1    1.05    0.13
   5   4   1    1.16    0.11
   5   4   1    1.31    0.13
   5   4   1    1.44    0.10
   5   4   1    1.02    0.11
   5   4   1    1.08    0.24
   5   4   1    1.38    0.14
   5   4   1    1.04    0.11
  -6  -4  -1    0.40    0.08
  -6  -4  -1    0.54    0.09
  -6  -4  -1    0.28    0.08
  -6  -4  -1    0.47    0.08
  -6  -4  -1    0.46    0.08
   6   4   1    0.59    0.30
   6   4   1    0.28    0.07
   6   4   1    0.32    0.07
   6   4   1    0.30    0.07
  -7  -4  -1    2.50    0.17
  -7  -4  -1    2.56    0.20
  -7  -4  -1    2.33    0.17
  -7  -4  -1    2.72    0.19
  -7  -4  -1    2.32    0.16
   7   4   1    2.55    0.16
   7   4   1    2.23    0.19
   7   4   1    2.28    0.37
  -8  -4  -1    0.18    0.07
  -8  -4  -1    0.38    0.09
  -8  -4  -1    0.20    0.08
  -8  -4  -1    0.27    0.08
  -8  -4  -1    0.29    0.09
   8   4   1    0.75    0.31
   8   4   1    0.01    0.06
  -9  -4  -1    0.06    0.07
  -9  -4  -1    0.01    0.07
  -9  -4  -1    0.30    0.09
  -9  -4  -1   -0.03    0.09
  -9  -4  -1    0.12    0.09
   9   4   1    0.22    0.32
   9   4   1    0.03    0.13
   9   4   1    0.11    0.09
 -10  -4  -1    0.11    0.10
 -10  -4  -1    0.28    0.12
 -10  -4  -1   -0.12    0.08
 -10  -4  -1    0.08    0.09
 -10  -4  -1    0.16    0.10
  10   4   1    0.73    0.34
  11  -5  -1   -0.12    0.15
 -11   5   1    0.08    0.10
  10  -5  -1    0.04    0.15
 -10   5   1   -0.04    0.09
 -10   5   1   -0.08    0.09
 -10   5   1   -0.25    0.18
   9  -5  -1    0.16    0.27
   9  -5  -1   -0.06    0.13
  -9   5   1   -0.07    0.15
  -9   5   1   -0.02    0.07
  -9   5   1    0.10    0.09
   8  -5  -1    0.13    0.28
   8  -5  -1    0.03    0.13
  -8   5   1    0.03    0.08
  -8   5   1   -0.10    0.08
  -8   5   1    0.04    0.07
   7  -5  -1   -0.13    0.22
   7  -5  -1   -0.15    0.12
  -7   5   1    0.02    0.25
  -7   5   1   -0.10    0.07
  -7   5   1   -0.02    0.06
  -7   5   1   -0.04    0.07
   6  -5  -1    0.44    0.22
   6  -5  -1    0.08    0.11
  -6   5   1    0.18    0.25
  -6   5   1    0.04    0.08
  -6   5   1   -0.06    0.07
  -6   5   1    0.13    0.08
  -5   5   1    0.11    0.19
  -5   5   1    0.02    0.06
  -5   5   1    0.06    0.06
  -5   5   1   -0.02    0.05
  -5   5   1   -0.05    0.05
   4  -5  -1   -0.12    0.14
   4  -5  -1    0.02    0.05
   4  -5  -1    0.03    0.07
  -4   5   1   -0.09    0.16
  -4   5   1    0.03    0.04
  -4   5   1    0.04    0.04
  -4   5   1    0.05    0.04
  -4   5   1   -0.01    0.05
   3  -5  -1    0.06    0.05
   3  -5  -1   -0.03    0.04
  -3   5   1   -0.01    0.12
  -3   5   1   -0.03    0.03
  -3   5   1    0.00    0.04
  -3   5   1    0.01    0.03
   2  -5  -1    0.01    0.04
   2  -5  -1    0.03    0.03
  -2   5   1    0.05    0.04
  -2   5   1   -0.04    0.03
  -2   5   1   -0.09    0.10
   1  -5  -1   -0.02    0.03
   1  -5  -1    0.05    0.04
   1  -5  -1    0.02    0.02
  -1   5   1   -0.02    0.03
  -1   5   1    0.01    0.01
  -1   5   1    0.00    0.02
  -1   5   1    0.01    0.02
  -1   5   1    0.02    0.03
   0  -5  -1    0.03    0.03
   0  -5  -1    0.00    0.03
   0  -5  -1    0.02    0.02
   0  -5  -1    0.01    0.04
   0  -5  -1    0.04    0.03
   0   5   1   -0.02    0.04
   0   5   1   -0.04    0.03
   0   5   1    0.00    0.03
   0   5   1    0.01    0.02
  -1  -5  -1    0.02    0.03
  -1  -5  -1    0.05    0.03
  -1  -5  -1   -0.01    0.03
  -1  -5  -1    0.07    0.04
  -1  -5  -1    0.00    0.03
   1   5   1    0.02    0.04
   1   5   1    0.04    0.04
   1   5   1   -0.05    0.03
   1   5   1    0.03    0.03
  -2  -5  -1   -0.06    0.03
  -2  -5  -1   -0.03    0.03
  -2  -5  -1   -0.02    0.03
  -2  -5  -1   -0.05    0.07
  -2  -5  -1    0.00    0.03
   2   5   1   -0.04    0.04
   2   5   1   -0.03    0.04
   2   5   1   -0.02    0.03
  -3  -5  -1   -0.07    0.05
  -3  -5  -1    0.01    0.04
  -3  -5  -1   -0.09    0.04
  -3  -5  -1   -0.02    0.04
   3   5   1    0.10    0.13
   3   5   1   -0.03    0.04
   3   5   1   -0.08    0.05
   3   5   1   -0.04    0.04
  -4  -5  -1   -0.10    0.05
  -4  -5  -1   -0.04    0.05
  -4  -5  -1    0.04    0.05
  -4  -5  -1    0.03    0.05
  -4  -5  -1    0.07    0.06
   4   5   1    0.06    0.06
   4   5   1   -0.17    0.17
   4   5   1    0.05    0.05
   4   5   1    0.03    0.07
   4   5   1   -0.08    0.06
  -5  -5  -1   -0.02    0.05
  -5  -5  -1   -0.01    0.05
  -5  -5  -1   -0.11    0.06
  -5  -5  -1   -0.06    0.07
  -5  -5  -1   -0.08    0.05
   5   5   1   -0.04    0.05
   5   5   1   -0.06    0.22
   5   5   1   -0.05    0.05
   5   5   1    0.02    0.07
   5   5   1    0.00    0.06
  -6  -5  -1    0.23    0.07
  -6  -5  -1    0.07    0.08
  -6  -5  -1    0.04    0.08
  -6  -5  -1    0.27    0.09
  -6  -5  -1    0.00    0.07
   6   5   1    0.03    0.07
   6   5   1    0.24    0.28
   6   5   1    0.24    0.09
   6   5   1    0.01    0.07
   6   5   1    0.16    0.08
   6   5   1    0.03    0.06
  -7  -5  -1   -0.13    0.06
  -7  -5  -1   -0.09    0.07
   7   5   1   -0.02    0.06
   7   5   1   -0.12    0.07
   7   5   1   -0.13    0.24
  -8  -5  -1   -0.04    0.07
  -8  -5  -1   -0.07    0.07
  -8  -5  -1    0.00    0.10
  -8  -5  -1   -0.03    0.06
  -8  -5  -1   -0.06    0.08
   8   5   1   -0.03    0.07
   8   5   1    0.04    0.24
  -9  -5  -1    0.05    0.08
  -9  -5  -1    0.10    0.08
  -9  -5  -1    0.10    0.08
  -9  -5  -1    0.08    0.08
  -9  -5  -1    0.10    0.09
   9   5   1    0.23    0.31
   9   5   1   -0.05    0.08
   9   5   1    0.06    0.07
 -10  -5  -1   -0.12    0.09
 -10  -5  -1   -0.08    0.08
 -10  -5  -1   -0.14    0.16
 -10  -5  -1    0.01    0.10
 -10  -5  -1   -0.06    0.08
  10   5   1    0.25    0.31
  10   5   1   -0.10    0.09
  11  -6  -1   -0.03    0.15
 -11   6   1   -0.03    0.10
 -11   6   1    0.00    0.13
  10  -6  -1    0.91    0.20
 -10   6   1    0.80    0.15
 -10   6   1    0.69    0.13
   9  -6  -1    0.21    0.15
  -9   6   1    0.12    0.11
  -9   6   1    0.36    0.10
  -9   6   1    0.05    0.09
   8  -6  -1    0.10    0.13
   8  -6  -1   -0.03    0.22
  -8   6   1   -0.17    0.29
  -8   6   1   -0.16    0.08
  -8   6   1    0.07    0.08
  -8   6   1   -0.06    0.08
   7  -6  -1    2.03    0.23
   7  -6  -1    1.52    0.27
  -7   6   1    1.86    0.31
  -7   6   1    1.64    0.17
  -7   6   1    1.89    0.18
  -7   6   1    2.01    0.20
   6  -6  -1    1.93    0.27
   6  -6  -1    1.65    0.21
  -6   6   1    1.35    0.31
  -6   6   1    1.38    0.18
  -6   6   1    2.00    0.17
  -6   6   1    1.27    0.21
   5  -6  -1    0.19    0.10
   5  -6  -1    0.28    0.19
  -5   6   1    0.26    0.07
  -5   6   1    0.21    0.06
  -5   6   1    0.35    0.07
  -5   6   1    0.19    0.22
  -5   6   1    0.24    0.09
   4  -6  -1    0.84    0.13
   4  -6  -1    0.46    0.08
  -4   6   1    0.52    0.10
  -4   6   1    0.52    0.07
  -4   6   1    0.67    0.26
   3  -6  -1    5.20    0.22
   3  -6  -1    5.25    0.22
  -3   6   1    5.12    0.21
  -3   6   1    4.79    0.28
  -3   6   1    5.09    0.20
  -3   6   1    5.37    0.21
   2  -6  -1    3.90    0.24
   2  -6  -1    3.44    0.16
   2  -6  -1    2.95    0.12
  -2   6   1    3.15    0.21
  -2   6   1    3.65    0.13
  -2   6   1    3.36    0.13
   1  -6  -1   27.90    0.77
   1  -6  -1   28.36    0.77
   1  -6  -1   28.76    0.77
  -1   6   1   27.46    0.77
  -1   6   1   28.48    0.77
  -1   6   1   28.33    0.77
  -1   6   1   27.43    0.77
  -1   6   1   28.63    0.76
   0  -6  -1   33.01    0.91
   0  -6  -1   34.77    0.91
   0  -6  -1   33.58    0.92
   0  -6  -1   34.32    0.92
   0  -6  -1   31.85    0.91
   0   6   1   33.44    0.92
   0   6   1   33.46    0.92
   0   6   1   33.21    0.91
   0   6   1   34.36    0.92
  -1  -6  -1    3.18    0.15
  -1  -6  -1    2.97    0.14
  -1  -6  -1    3.12    0.14
  -1  -6  -1    3.28    0.16
  -1  -6  -1    3.33    0.13
   1   6   1    3.46    0.14
   1   6   1    3.38    0.14
   1   6   1    3.21    0.14
  -2  -6  -1   17.79    0.52
  -2  -6  -1   17.79    0.53
  -2  -6  -1   17.19    0.52
  -2  -6  -1   17.23    0.51
  -2  -6  -1   17.79    0.52
   2   6   1   17.95    0.53
   2   6   1   17.77    0.52
   2   6   1   17.73    0.52
   2   6   1   17.90    0.52
  -3  -6  -1    1.46    0.11
  -3  -6  -1    1.74    0.11
  -3  -6  -1    1.97    0.12
  -3  -6  -1    1.48    0.12
  -3  -6  -1    1.57    0.12
  -3  -6  -1    1.47    0.14
   3   6   1    1.73    0.20
   3   6   1    1.67    0.12
   3   6   1    1.93    0.13
   3   6   1    1.61    0.12
   3   6   1    1.43    0.13
  -4  -6  -1    5.32    0.23
  -4  -6  -1    5.34    0.22
  -4  -6  -1    5.00    0.22
  -4  -6  -1    5.27    0.23
  -4  -6  -1    5.11    0.22
  -4  -6  -1    5.26    0.21
   4   6   1    5.25    0.34
   4   6   1    5.09    0.22
   4   6   1    5.45    0.25
   4   6   1    5.06    0.23
   4   6   1    5.04    0.22
   4   6   1    5.17    0.21
  -5  -6  -1    0.04    0.05
  -5  -6  -1    0.05    0.06
  -5  -6  -1    0.10    0.08
  -5  -6  -1    0.12    0.07
  -5  -6  -1    0.06    0.06
  -5  -6  -1    0.17    0.07
   5   6   1   -0.10    0.23
   5   6   1    0.01    0.06
   5   6   1    0.02    0.06
   5   6   1    0.09    0.08
   5   6   1    0.16    0.08
   5   6   1    0.11    0.06
  -6  -6  -1    7.66    0.30
  -6  -6  -1    7.63    0.32
  -6  -6  -1    7.17    0.30
  -6  -6  -1    7.59    0.31
  -6  -6  -1    7.62    0.34
   6   6   1    7.57    0.31
   6   6   1    6.74    0.29
   6   6   1    7.71    0.50
   6   6   1    7.61    0.29
   6   6   1    7.55    0.31
   6   6   1    7.24    0.30
   6   6   1    7.45    0.36
  -7  -6  -1    0.25    0.09
  -7  -6  -1    0.07    0.07
  -7  -6  -1    0.15    0.08
  -7  -6  -1    0.13    0.09
  -7  -6  -1    0.05    0.07
   7   6   1    0.14    0.08
   7   6   1    0.29    0.07
   7   6   1    0.22    0.29
   7   6   1    0.03    0.07
   7   6   1    0.19    0.09
  -8  -6  -1    4.00    0.22
  -8  -6  -1    3.40    0.24
  -8  -6  -1    3.58    0.21
  -8  -6  -1    3.65    0.22
  -8  -6  -1    3.64    0.20
   8   6   1    3.23    0.21
   8   6   1    3.69    0.40
   8   6   1    3.33    0.22
  -9  -6  -1    0.18    0.10
  -9  -6  -1    0.14    0.08
  -9  -6  -1    0.01    0.09
  -9  -6  -1    0.23    0.11
  -9  -6  -1    0.16    0.09
   9   6   1    0.18    0.08
   9   6   1    0.21    0.09
   9   6   1    0.14    0.32
 -10  -6  -1   -0.18    0.09
 -10  -6  -1   -0.12    0.11
 -10  -6  -1    0.14    0.09
 -10  -6  -1    0.02    0.12
  10   6   1   -0.10    0.10
  10   6   1    0.28    0.32
  11  -7  -1    0.00    0.14
 -11   7   1   -0.07    0.10
 -11   7   1   -0.08    0.13
  10  -7  -1   -0.02    0.16
 -10   7   1    0.04    0.11
 -10   7   1   -0.14    0.08
   9  -7  -1    0.07    0.14
  -9   7   1    0.00    0.09
  -9   7   1    0.06    0.09
  -9   7   1   -0.02    0.08
   8  -7  -1   -0.12    0.12
  -8   7   1   -0.06    0.07
  -8   7   1   -0.35    0.26
  -8   7   1    0.02    0.06
  -8   7   1   -0.11    0.08
   7  -7  -1   -0.10    0.11
  -7   7   1   -0.04    0.07
  -7   7   1   -0.02    0.24
  -7   7   1    0.06    0.07
  -7   7   1   -0.11    0.06
   6  -7  -1    0.07    0.12
  -6   7   1    0.09    0.08
  -6   7   1    0.02    0.09
  -6   7   1    0.23    0.29
  -6   7   1   -0.05    0.07
   5  -7  -1   -0.08    0.08
   5  -7  -1    0.02    0.06
  -5   7   1   -0.07    0.05
  -5   7   1    0.02    0.06
  -5   7   1   -0.11    0.20
  -5   7   1   -0.02    0.05
  -5   7   1   -0.05    0.09
   4  -7  -1   -0.14    0.07
   4  -7  -1    0.03    0.06
  -4   7   1    0.00    0.05
  -4   7   1   -0.11    0.11
  -4   7   1   -0.07    0.05
   3  -7  -1    0.01    0.06
   3  -7  -1    0.02    0.04
  -3   7   1   -0.03    0.04
  -3   7   1   -0.13    0.13
   2  -7  -1   -0.03    0.03
   2  -7  -1   -0.01    0.03
   2  -7  -1   -0.01    0.03
  -2   7   1   -0.03    0.03
  -2   7   1   -0.05    0.06
  -2   7   1    0.02    0.02
  -2   7   1   -0.15    0.11
   1  -7  -1   -0.05    0.04
   1  -7  -1   -0.04    0.03
  -1   7   1   -0.01    0.03
  -1   7   1   -0.02    0.02
  -1   7   1   -0.02    0.04
  -1   7   1   -0.06    0.03
  -1   7   1    0.00    0.04
   0  -7  -1    0.07    0.03
   0  -7  -1   -0.03    0.04
   0  -7  -1    0.04    0.02
   0  -7  -1   -0.01    0.04
   0  -7  -1   -0.01    0.03
   0   7   1    0.04    0.04
   0   7   1    0.03    0.04
   0   7   1    0.06    0.08
   0   7   1    0.01    0.02
   0   7   1    0.05    0.03
  -1  -7  -1    0.03    0.03
  -1  -7  -1    0.13    0.05
  -1  -7  -1    0.04    0.04
  -1  -7  -1    0.05    0.04
  -1  -7  -1    0.03    0.04
   1   7   1    0.04    0.04
   1   7   1    0.05    0.05
   1   7   1   -0.03    0.03
   1   7   1    0.06    0.04
   1   7   1   -0.02    0.05
  -2  -7  -1    0.08    0.05
  -2  -7  -1    0.07    0.05
  -2  -7  -1   -0.01    0.04
  -2  -7  -1    0.03    0.04
  -2  -7  -1    0.11    0.06
   2   7   1    0.16    0.06
   2   7   1    0.25    0.06
   2   7   1    0.27    0.06
   2   7   1    0.10    0.06
   2   7   1    0.23    0.06
  -3  -7  -1   -0.02    0.05
  -3  -7  -1   -0.08    0.05
  -3  -7  -1   -0.07    0.04
  -3  -7  -1   -0.04    0.05
  -3  -7  -1    0.01    0.05
  -3  -7  -1   -0.01    0.05
   3   7   1    0.00    0.06
   3   7   1   -0.03    0.15
   3   7   1   -0.02    0.05
   3   7   1   -0.05    0.05
   3   7   1   -0.06    0.04
   3   7   1   -0.07    0.05
  -4  -7  -1   -0.03    0.05
  -4  -7  -1    0.02    0.06
  -4  -7  -1   -0.02    0.05
  -4  -7  -1    0.05    0.06
  -4  -7  -1   -0.01    0.05
  -4  -7  -1    0.04    0.05
   4   7   1    0.04    0.07
   4   7   1   -0.30    0.20
   4   7   1    0.07    0.06
   4   7   1    0.03    0.06
   4   7   1   -0.03    0.06
   4   7   1    0.05    0.05
  -5  -7  -1   -0.04    0.07
  -5  -7  -1    0.10    0.07
  -5  -7  -1    0.00    0.06
  -5  -7  -1    0.11    0.06
  -5  -7  -1    0.06    0.06
  -5  -7  -1   -0.02    0.06
   5   7   1    0.08    0.08
   5   7   1    0.04    0.06
   5   7   1    0.15    0.08
   5   7   1   -0.22    0.24
   5   7   1    0.03    0.07
   5   7   1    0.12    0.06
  -6  -7  -1   -0.13    0.07
  -6  -7  -1   -0.06    0.07
  -6  -7  -1   -0.11    0.08
  -6  -7  -1   -0.10    0.07
   6   7   1   -0.34    0.26
   6   7   1   -0.11    0.07
   6   7   1   -0.10    0.08
   6   7   1   -0.10    0.08
   6   7   1   -0.02    0.09
  -7  -7  -1    0.06    0.07
  -7  -7  -1    0.05    0.07
  -7  -7  -1   -0.07    0.07
  -7  -7  -1   -0.07    0.07
   7   7   1   -0.09    0.07
   7   7   1   -0.06    0.06
   7   7   1   -0.01    0.09
   7   7   1    0.10    0.29
   7   7   1    0.03    0.07
   7   7   1    0.02    0.07
  -8  -7  -1    0.11    0.07
  -8  -7  -1    0.00    0.09
  -8  -7  -1    0.20    0.08
  -8  -7  -1    0.11    0.08
  -8  -7  -1    0.16    0.09
   8   7   1    0.05    0.09
   8   7   1    0.56    0.34
   8   7   1    0.18    0.08
  -9  -7  -1    0.05    0.09
  -9  -7  -1   -0.02    0.08
  -9  -7  -1    0.10    0.09
  -9  -7  -1    0.07    0.09
  -9  -7  -1    0.08    0.09
   9   7   1    0.30    0.33
   9   7   1   -0.05    0.09
 -10  -7  -1    0.16    0.11
 -10  -7  -1   -0.04    0.09
 -10  -7  -1    0.12    0.10
 -10  -7  -1    0.01    0.10
  10   7   1    0.02    0.11
  10   7   1    0.24    0.36
  10  -8  -1   -0.12    0.16
 -10   8   1    0.05    0.10
 -10   8   1    0.02    0.10
   9  -8  -1    2.04    0.26
  -9   8   1    1.88    0.20
  -9   8   1    1.90    0.20
  -9   8   1    1.40    0.23
   8  -8  -1    0.78    0.16
  -8   8   1    0.55    0.10
  -8   8   1    0.33    0.10
  -8   8   1    0.49    0.11
  -8   8   1    0.60    0.38
   7  -8  -1    1.70    0.22
  -7   8   1    1.60    0.17
  -7   8   1    1.78    0.30
  -7   8   1    1.85    0.17
  -7   8   1    1.44    0.20
   6  -8  -1    1.42    0.19
  -6   8   1    1.26    0.18
  -6   8   1    1.69    0.38
  -6   8   1    1.32    0.16
  -6   8   1    1.42    0.17
   5  -8  -1   -0.06    0.10
   5  -8  -1    0.14    0.08
  -5   8   1    0.01    0.07
  -5   8   1   -0.24    0.23
   4  -8  -1    3.63    0.21
   4  -8  -1    3.24    0.20
  -4   8   1    2.77    0.30
  -4   8   1    3.96    0.20
  -4   8   1    3.68    0.20
   3  -8  -1    0.15    0.08
   3  -8  -1    0.19    0.05
   2  -8  -1    0.25    0.06
   2  -8  -1    0.05    0.05
   2  -8  -1    0.26    0.06
   2  -8  -1    0.18    0.04
  -2   8   1    0.02    0.04
  -2   8   1    0.10    0.05
  -2   8   1    0.10    0.04
   1  -8  -1    0.14    0.05
   1  -8  -1    0.27    0.05
   1  -8  -1    0.17    0.04
  -1   8   1    0.23    0.05
  -1   8   1    0.18    0.03
  -1   8   1    0.18    0.05
  -1   8   1    0.06    0.06
  -1   8   1    0.20    0.05
   0  -8  -1   91.18    2.39
   0  -8  -1   88.81    2.38
   0  -8  -1   84.89    2.37
   0  -8  -1   86.15    2.37
   0  -8  -1   93.78    2.37
   0   8   1   87.98    2.37
   0   8   1   87.39    2.38
   0   8   1   88.06    2.38
   0   8   1   90.94    2.38
   0   8   1   90.36    2.38
  -1  -8  -1    1.30    0.11
  -1  -8  -1    1.25    0.11
  -1  -8  -1    0.96    0.10
  -1  -8  -1    1.10    0.12
  -1  -8  -1    1.00    0.09
   1   8   1    1.32    0.13
   1   8   1    1.29    0.12
   1   8   1    1.16    0.10
   1   8   1    1.23    0.11
   1   8   1    1.33    0.12
  -2  -8  -1    3.06    0.16
  -2  -8  -1    2.88    0.15
  -2  -8  -1    2.88    0.16
  -2  -8  -1    3.08    0.16
  -2  -8  -1    3.05    0.17
   2   8   1    3.06    0.16
   2   8   1    2.97    0.18
   2   8   1    3.15    0.16
   2   8   1    2.96    0.17
   2   8   1    2.84    0.17
  -3  -8  -1   42.35    1.19
  -3  -8  -1   39.41    1.17
  -3  -8  -1   42.31    1.17
  -3  -8  -1   41.92    1.17
  -3  -8  -1   41.88    1.18
  -3  -8  -1   43.64    1.18
   3   8   1   42.85    1.20
   3   8   1   41.99    1.18
   3   8   1   42.35    1.25
   3   8   1   42.58    1.18
   3   8   1   41.85    1.18
   3   8   1   42.87    1.19
  -4  -8  -1    1.31    0.12
  -4  -8  -1    1.10    0.12
  -4  -8  -1    1.28    0.12
  -4  -8  -1    1.28    0.12
  -4  -8  -1    1.16    0.15
  -4  -8  -1    1.04    0.12
   4   8   1    1.19    0.16
   4   8   1    1.01    0.24
   4   8   1    1.04    0.14
   4   8   1    1.26    0.12
   4   8   1    1.09    0.14
   4   8   1    1.38    0.17
  -5  -8  -1    3.71    0.19
  -5  -8  -1    3.29    0.21
  -5  -8  -1    3.56    0.19
  -5  -8  -1    3.82    0.22
  -5  -8  -1    3.66    0.20
  -5  -8  -1    3.04    0.20
   5   8   1    3.38    0.22
   5   8   1    3.66    0.33
   5   8   1    3.60    0.20
   5   8   1    3.46    0.22
   5   8   1    3.75    0.20
   5   8   1    3.49    0.20
  -6  -8  -1   -0.18    0.14
  -6  -8  -1   -0.10    0.07
  -6  -8  -1    0.06    0.07
  -6  -8  -1   -0.10    0.06
  -6  -8  -1    0.00    0.06
   6   8   1    0.03    0.09
   6   8   1   -0.06    0.08
   6   8   1    0.03    0.07
   6   8   1   -0.01    0.08
   6   8   1    0.12    0.25
  -7  -8  -1    1.36    0.16
  -7  -8  -1    1.08    0.14
  -7  -8  -1    0.75    0.16
  -7  -8  -1    0.89    0.12
  -7  -8  -1    1.11    0.16
   7   8   1    1.05    0.13
   7   8   1    0.94    0.13
   7   8   1    1.12    0.16
   7   8   1    0.97    0.14
   7   8   1    1.47    0.36
   7   8   1    0.93    0.13
  -8  -8  -1    1.28    0.17
  -8  -8  -1    1.41    0.19
  -8  -8  -1    1.21    0.17
  -8  -8  -1    1.27    0.17
  -8  -8  -1    1.19    0.18
   8   8   1    1.18    0.15
   8   8   1    1.39    0.19
   8   8   1    1.53    0.38
  -9  -8  -1   -0.04    0.09
  -9  -8  -1    0.20    0.10
  -9  -8  -1    0.01    0.10
  -9  -8  -1    0.11    0.10
   9   8   1    0.12    0.11
   9   8   1    0.17    0.31
  10  -9  -1   -0.12    0.15
 -10   9   1    0.08    0.10
 -10   9   1    0.04    0.12
   9  -9  -1    0.38    0.17
  -9   9   1    0.04    0.09
  -9   9   1    0.20    0.11
  -9   9   1    0.14    0.09
   8  -9  -1    0.02    0.12
  -8   9   1   -0.06    0.10
  -8   9   1    0.04    0.09
  -8   9   1   -0.08    0.06
   7  -9  -1    0.04    0.12
  -7   9   1   -0.11    0.26
  -7   9   1   -0.02    0.07
  -7   9   1   -0.11    0.08
  -7   9   1   -0.05    0.07
   6  -9  -1    0.02    0.10
  -6   9   1    0.15    0.08
  -6   9   1   -0.08    0.07
  -6   9   1   -0.04    0.24
  -6   9   1    0.02    0.07
   5  -9  -1    0.07    0.11
   5  -9  -1    0.12    0.07
  -5   9   1    0.05    0.08
  -5   9   1   -0.01    0.06
  -5   9   1    0.01    0.22
   4  -9  -1   -0.05    0.08
   4  -9  -1   -0.09    0.06
  -4   9   1   -0.14    0.19
  -4   9   1   -0.02    0.06
  -4   9   1   -0.04    0.07
   3  -9  -1   -0.03    0.06
   3  -9  -1    0.01    0.05
  -3   9   1   -0.07    0.04
  -3   9   1   -0.02    0.03
  -3   9   1   -0.09    0.04
   2  -9  -1   -0.08    0.03
   2  -9  -1   -0.01    0.04
   2  -9  -1   -0.03    0.04
  -2   9   1   -0.02    0.02
   1  -9  -1   -0.05    0.03
   1  -9  -1   -0.01    0.03
   1  -9  -1   -0.07    0.03
   1  -9  -1   -0.10    0.04
  -1   9   1   -0.10    0.04
  -1   9   1   -0.07    0.04
  -1   9   1   -0.04    0.02
  -1   9   1   -0.07    0.04
   0  -9  -1    0.15    0.05
   0  -9  -1    0.04    0.05
   0  -9  -1    0.10    0.04
   0  -9  -1    0.12    0.04
   0   9   1    0.15    0.04
   0   9   1    0.13    0.05
   0   9   1    0.24    0.05
   0   9   1    0.20    0.06
   0   9   1    0.25    0.06
  -1  -9  -1   -0.06    0.05
  -1  -9  -1   -0.02    0.05
  -1  -9  -1   -0.03    0.05
  -1  -9  -1    0.02    0.06
  -1  -9  -1   -0.07    0.04
   1   9   1    0.01    0.06
   1   9   1    0.09    0.06
   1   9   1    0.02    0.05
   1   9   1   -0.02    0.07
   1   9   1   -0.02    0.04
  -2  -9  -1    0.03    0.06
  -2  -9  -1    0.05    0.05
  -2  -9  -1   -0.15    0.06
  -2  -9  -1    0.05    0.06
  -2  -9  -1    0.01    0.06
   2   9   1    0.06    0.06
   2   9   1    0.05    0.07
   2   9   1    0.13    0.08
   2   9   1    0.01    0.05
   2   9   1    0.03    0.07
  -3  -9  -1   -0.01    0.05
  -3  -9  -1    0.06    0.05
  -3  -9  -1    0.04    0.07
  -3  -9  -1    0.07    0.06
   3   9   1    0.18    0.06
   3   9   1    0.14    0.06
   3   9   1    0.18    0.06
   3   9   1    0.10    0.08
   3   9   1    0.12    0.06
  -4  -9  -1   -0.07    0.05
  -4  -9  -1    0.04    0.06
  -4  -9  -1   -0.07    0.08
  -4  -9  -1    0.00    0.06
  -4  -9  -1   -0.03    0.07
  -4  -9  -1   -0.04    0.06
   4   9   1    0.01    0.07
   4   9   1   -0.04    0.08
   4   9   1   -0.10    0.20
   4   9   1   -0.03    0.06
   4   9   1    0.06    0.07
   4   9   1    0.07    0.09
  -5  -9  -1   -0.06    0.12
  -5  -9  -1   -0.07    0.06
  -5  -9  -1    0.05    0.07
  -5  -9  -1    0.01    0.06
  -5  -9  -1    0.08    0.08
   5   9   1   -0.01    0.07
   5   9   1    0.02    0.06
   5   9   1    0.05    0.09
   5   9   1   -0.01    0.07
  -6  -9  -1    0.00    0.11
  -6  -9  -1    0.00    0.07
  -6  -9  -1   -0.04    0.08
  -6  -9  -1    0.06    0.07
   6   9   1   -0.03    0.08
   6   9   1   -0.02    0.09
   6   9   1   -0.05    0.09
   6   9   1   -0.02    0.07
   6   9   1   -0.10    0.22
  -7  -9  -1    0.02    0.08
  -7  -9  -1   -0.03    0.08
  -7  -9  -1    0.07    0.09
  -7  -9  -1    0.13    0.09
  -7  -9  -1    0.12    0.07
   7   9   1   -0.03    0.09
   7   9   1   -0.05    0.08
   7   9   1    0.01    0.09
   7   9   1   -0.13    0.12
   7   9   1    0.25    0.27
   7   9   1    0.06    0.08
  -8  -9  -1    0.11    0.09
  -8  -9  -1    0.18    0.09
  -8  -9  -1    0.01    0.09
  -8  -9  -1    0.00    0.09
  -8  -9  -1    0.04    0.11
   8   9   1   -0.06    0.09
   8   9   1    0.08    0.15
   8   9   1    0.37    0.30
   8   9   1   -0.01    0.08
   8   9   1    0.00    0.11
  -9  -9  -1   -0.02    0.09
  -9  -9  -1   -0.11    0.14
  -9  -9  -1   -0.13    0.09
   9   9   1   -0.11    0.11
   9   9   1    0.30    0.32
  10 -10  -1   -0.11    0.16
 -10  10   1    0.09    0.12
 -10  10   1   -0.05    0.09
   9 -10  -1    2.98    0.30
  -9  10   1    3.00    0.23
  -9  10   1    2.73    0.26
   8 -10  -1    3.94    0.30
  -8  10   1    3.66    0.26
  -8  10   1    3.50    0.23
  -8  10   1    3.60    0.28
   7 -10  -1   -0.01    0.12
  -7  10   1    0.11    0.08
  -7  10   1    0.03    0.08
  -7  10   1   -0.31    0.25
   6 -10  -1    4.68    0.28
   6 -10  -1    4.24    0.29
  -6  10   1    4.38    0.26
  -6  10   1    3.90    0.37
  -6  10   1    4.47    0.23
   5 -10  -1   10.27    0.41
   5 -10  -1   10.49    0.42
  -5  10   1    9.88    0.51
  -5  10   1   10.18    0.40
  -5  10   1    8.71    0.38
   4 -10  -1    0.08    0.06
   4 -10  -1   -0.16    0.09
  -4  10   1   -0.01    0.23
  -4  10   1    0.18    0.08
   3 -10  -1   31.49    0.88
   3 -10  -1   30.04    0.90
   3 -10  -1   29.43    0.82
  -3  10   1   28.84    0.83
  -3  10   1   30.50    0.83
  -3  10   1   28.75    0.94
  -3  10   1   30.19    0.83
   2 -10  -1   17.99    0.54
   2 -10  -1   17.33    0.52
   2 -10  -1   17.64    0.51
   2 -10  -1   17.37    0.56
  -2  10   1   17.99    0.52
  -2  10   1   17.64    0.52
  -2  10   1   17.18    0.52
  -2  10   1   17.63    0.52
   1 -10  -1   13.72    0.42
   1 -10  -1   13.40    0.42
   1 -10  -1   13.37    0.41
   1 -10  -1   14.23    0.47
  -1  10   1   13.99    0.43
  -1  10   1   13.88    0.43
  -1  10   1   13.71    0.43
  -1  10   1   13.75    0.41
  -1  10   1   13.58    0.42
   0 -10  -1    3.43    0.25
   0 -10  -1    3.60    0.16
   0 -10  -1    4.23    0.15
   0 -10  -1    3.64    0.17
   0 -10  -1    3.67    0.17
   0  10   1    3.89    0.16
   0  10   1    3.54    0.19
   0  10   1    3.49    0.19
   0  10   1    3.65    0.19
   0  10   1    3.68    0.18
  -1 -10  -1   -0.07    0.05
  -1 -10  -1    0.05    0.04
  -1 -10  -1   -0.08    0.06
   1  10   1   -0.04    0.05
   1  10   1    0.04    0.07
   1  10   1    0.09    0.05
   1  10   1    0.05    0.07
   1  10   1   -0.13    0.06
  -2 -10  -1    4.01    0.17
  -2 -10  -1    3.44    0.20
  -2 -10  -1    3.38    0.18
  -2 -10  -1    3.44    0.18
  -2 -10  -1    3.68    0.18
   2  10   1    3.28    0.20
   2  10   1    3.33    0.20
   2  10   1    3.67    0.21
   2  10   1    3.70    0.18
   2  10   1    3.58    0.20
  -3 -10  -1    1.25    0.19
  -3 -10  -1    1.42    0.13
  -3 -10  -1    1.60    0.13
  -3 -10  -1    1.34    0.13
  -3 -10  -1    1.40    0.16
   3  10   1    1.33    0.18
   3  10   1    1.46    0.13
   3  10   1    1.51    0.14
   3  10   1    1.34    0.16
  -4 -10  -1    5.88    0.25
  -4 -10  -1    5.91    0.26
  -4 -10  -1    5.94    0.27
  -4 -10  -1    5.07    0.25
  -4 -10  -1    5.91    0.26
  -4 -10  -1    5.58    0.26
   4  10   1    5.77    0.27
   4  10   1    5.94    0.36
   4  10   1    5.90    0.27
   4  10   1    6.03    0.29
   4  10   1    5.94    0.29
   4  10   1    5.73    0.26
  -5 -10  -1    1.38    0.15
  -5 -10  -1    1.11    0.14
  -5 -10  -1    1.17    0.12
  -5 -10  -1    1.07    0.13
  -5 -10  -1    1.24    0.16
   5  10   1    1.21    0.14
   5  10   1    1.14    0.27
   5  10   1    1.44    0.19
   5  10   1    1.19    0.15
   5  10   1    1.20    0.14
   5  10   1    1.27    0.16
  -6 -10  -1   -0.04    0.07
  -6 -10  -1   -0.04    0.09
  -6 -10  -1    0.11    0.08
  -6 -10  -1    0.00    0.08
  -6 -10  -1    0.08    0.09
   6  10   1    0.09    0.09
   6  10   1   -0.11    0.08
   6  10   1   -0.07    0.10
   6  10   1    0.09    0.24
   6  10   1    0.01    0.10
  -7 -10  -1    6.84    0.30
  -7 -10  -1    5.97    0.31
  -7 -10  -1    6.09    0.29
  -7 -10  -1    6.38    0.32
  -7 -10  -1    6.30    0.30
   7  10   1    5.39    0.28
   7  10   1    6.58    0.45
   7  10   1    6.15    0.31
   7  10   1    5.38    0.47
   7  10   1    5.06    0.39
  -8 -10  -1    1.79    0.21
  -8 -10  -1    1.84    0.20
  -8 -10  -1    1.56    0.19
  -8 -10  -1    1.62    0.20
   8  10   1    1.81    0.23
   8  10   1    1.40    0.19
   8  10   1    2.32    0.37
   8  10   1    1.91    0.23
   8  10   1    1.85    0.17
  -9 -10  -1    0.16    0.11
  -9 -10  -1   -0.08    0.11
  -9 -10  -1   -0.03    0.09
   9  10   1    0.22    0.33
   9  10   1   -0.06    0.12
  10 -11  -1    0.09    0.16
 -10  11   1   -0.05    0.13
 -10  11   1   -0.04    0.09
   9 -11  -1   -0.04    0.15
  -9  11   1    0.05    0.08
  -9  11   1    0.23    0.19
   8 -11  -1    0.18    0.15
  -8  11   1    0.07    0.09
  -8  11   1   -0.03    0.11
  -8  11   1    0.10    0.08
   7 -11  -1    0.05    0.21
  -7  11   1   -0.02    0.10
  -7  11   1   -0.11    0.27
  -7  11   1   -0.01    0.07
   6 -11  -1    0.01    0.11
  -6  11   1   -0.01    0.08
  -6  11   1   -0.17    0.23
   5 -11  -1    0.02    0.08
   5 -11  -1   -0.08    0.09
  -5  11   1    0.09    0.23
  -5  11   1   -0.10    0.07
   4 -11  -1    0.15    0.07
   4 -11  -1    0.04    0.09
  -4  11   1   -0.11    0.20
  -4  11   1   -0.02    0.04
  -4  11   1    0.01    0.06
   3 -11  -1    0.07    0.05
   3 -11  -1   -0.08    0.05
   3 -11  -1    0.00    0.07
   2 -11  -1    0.01    0.04
   2 -11  -1   -0.01    0.05
   2 -11  -1   -0.04    0.06
   2 -11  -1    0.06    0.06
  -2  11   1   -0.14    0.06
  -2  11   1    0.05    0.06
  -2  11   1   -0.03    0.05
  -2  11   1    0.00    0.06
  -2  11   1    0.02    0.03
   1 -11  -1   -0.02    0.06
   1 -11  -1   -0.08    0.04
   1 -11  -1   -0.06    0.06
   1 -11  -1   -0.01    0.05
   1 -11  -1   -0.05    0.04
  -1  11   1   -0.10    0.07
  -1  11   1    0.04    0.03
  -1  11   1   -0.09    0.06
  -1  11   1   -0.06    0.05
  -1  11   1   -0.02    0.06
   0 -11  -1    0.05    0.04
   0 -11  -1    0.02    0.06
   0 -11  -1   -0.05    0.05
   0 -11  -1   -0.02    0.05
   0  11   1   -0.11    0.07
   0  11   1    0.02    0.04
   0  11   1   -0.09    0.06
   0  11   1   -0.01    0.05
   0  11   1   -0.14    0.06
  -1 -11  -1    0.01    0.05
  -1 -11  -1    0.03    0.04
  -1 -11  -1    0.16    0.06
  -1 -11  -1    0.05    0.06
  -1 -11  -1    0.07    0.05
   1  11   1   -0.14    0.07
   1  11   1    0.01    0.07
   1  11   1   -0.04    0.06
   1  11   1   -0.03    0.05
  -2 -11  -1    0.02    0.04
  -2 -11  -1   -0.06    0.06
  -2 -11  -1   -0.07    0.05
  -2 -11  -1   -0.05    0.07
  -2 -11  -1   -0.10    0.06
   2  11   1   -0.15    0.06
   2  11   1   -0.02    0.05
   2  11   1   -0.05    0.09
   2  11   1   -0.01    0.06
   2  11   1   -0.11    0.07
  -3 -11  -1    0.02    0.05
  -3 -11  -1   -0.05    0.06
  -3 -11  -1   -0.07    0.06
  -3 -11  -1    0.04    0.09
  -3 -11  -1   -0.09    0.05
   3  11   1   -0.18    0.07
   3  11   1    0.10    0.07
   3  11   1   -0.16    0.09
   3  11   1   -0.06    0.06
   3  11   1   -0.07    0.08
  -4 -11  -1   -0.12    0.07
  -4 -11  -1   -0.08    0.07
  -4 -11  -1   -0.12    0.07
  -4 -11  -1   -0.09    0.08
  -4 -11  -1   -0.15    0.08
  -4 -11  -1   -0.03    0.06
   4  11   1   -0.06    0.10
   4  11   1   -0.07    0.07
   4  11   1   -0.08    0.08
   4  11   1   -0.15    0.08
   4  11   1   -0.15    0.07
  -5 -11  -1    0.02    0.06
  -5 -11  -1   -0.16    0.08
  -5 -11  -1   -0.07    0.07
   5  11   1   -0.07    0.08
   5  11   1   -0.08    0.10
   5  11   1   -0.18    0.07
   5  11   1   -0.13    0.09
  -6 -11  -1   -0.07    0.09
  -6 -11  -1    0.15    0.10
  -6 -11  -1   -0.13    0.08
  -6 -11  -1   -0.01    0.07
  -6 -11  -1   -0.17    0.13
   6  11   1    0.04    0.11
   6  11   1    0.07    0.11
   6  11   1   -0.08    0.07
   6  11   1    0.04    0.09
   6  11   1    0.11    0.24
   6  11   1   -0.02    0.10
  -7 -11  -1   -0.03    0.10
  -7 -11  -1    0.04    0.11
  -7 -11  -1   -0.09    0.07
  -7 -11  -1    0.05    0.09
  -7 -11  -1    0.05    0.09
   7  11   1    0.10    0.12
   7  11   1   -0.03    0.09
   7  11   1    0.24    0.29
   7  11   1    0.11    0.13
   7  11   1    0.04    0.09
  -8 -11  -1    0.04    0.11
  -8 -11  -1    0.12    0.11
  -8 -11  -1   -0.07    0.10
  -8 -11  -1   -0.07    0.08
   8  11   1    0.08    0.09
   8  11   1    0.05    0.13
   8  11   1    0.02    0.14
   8  11   1   -0.10    0.11
   8  11   1    0.51    0.30
  10 -12  -1    0.40    0.17
 -10  12   1    0.11    0.10
   9 -12  -1   -0.02    0.15
  -9  12   1   -0.09    0.08
  -9  12   1    0.11    0.13
   8 -12  -1    1.04    0.18
  -8  12   1    0.55    0.18
  -8  12   1    0.64    0.12
  -8  12   1    0.37    0.12
   7 -12  -1    0.07    0.11
  -7  12   1    0.03    0.10
  -7  12   1   -0.19    0.27
  -7  12   1    0.11    0.07
   6 -12  -1    0.19    0.09
   6 -12  -1    0.34    0.14
  -6  12   1    0.36    0.28
  -6  12   1    0.29    0.10
   5 -12  -1    7.17    0.34
   5 -12  -1    7.20    0.36
  -5  12   1    6.93    0.34
  -5  12   1    7.05    0.44
   4 -12  -1    0.28    0.08
   4 -12  -1    0.36    0.11
  -4  12   1    0.33    0.06
   3 -12  -1    4.48    0.21
   3 -12  -1    5.08    0.27
   3 -12  -1    4.94    0.23
   3 -12  -1    5.14    0.20
  -3  12   1    4.70    0.22
  -3  12   1    4.88    0.23
  -3  12   1    4.96    0.21
  -3  12   1    4.76    0.20
   2 -12  -1    4.55    0.20
   2 -12  -1    3.92    0.19
   2 -12  -1    4.63    0.23
   2 -12  -1    3.90    0.19
  -2  12   1    4.53    0.17
  -2  12   1    3.98    0.21
  -2  12   1    3.91    0.18
  -2  12   1    4.08    0.21
  -2  12   1    3.85    0.20
   1 -12  -1    2.85    0.19
   1 -12  -1    2.74    0.16
   1 -12  -1    2.66    0.15
   1 -12  -1    2.25    0.14
  -1  12   1    2.29    0.16
  -1  12   1    2.52    0.18
  -1  12   1    2.69    0.18
  -1  12   1    2.66    0.14
  -1  12   1    2.52    0.19
   0 -12  -1   18.63    0.53
   0 -12  -1   16.87    0.54
   0 -12  -1   17.77    0.56
   0 -12  -1   17.93    0.55
   0 -12  -1   17.42    0.55
   0  12   1   17.93    0.56
   0  12   1   17.74    0.55
   0  12   1   18.44    0.57
   0  12   1   18.61    0.57
  -1 -12  -1    0.93    0.10
  -1 -12  -1    0.84    0.12
  -1 -12  -1    1.12    0.13
  -1 -12  -1    1.26    0.10
   1  12   1    1.36    0.14
  -2 -12  -1    1.30    0.15
  -2 -12  -1    1.23    0.13
  -2 -12  -1    1.30    0.15
  -2 -12  -1    1.29    0.14
  -2 -12  -1    1.27    0.17
   2  12   1    1.36    0.15
   2  12   1    1.35    0.15
   2  12   1    1.37    0.20
   2  12   1    1.57    0.20
   2  12   1    1.19    0.13
  -3 -12  -1    0.27    0.10
  -3 -12  -1    0.29    0.09
  -3 -12  -1    0.30    0.08
  -3 -12  -1    0.12    0.07
  -3 -12  -1    0.15    0.08
   3  12   1    0.34    0.09
   3  12   1    0.30    0.11
   3  12   1    0.30    0.09
   3  12   1    0.18    0.12
   3  12   1    0.25    0.09
  -4 -12  -1    0.22    0.10
  -4 -12  -1    0.20    0.08
  -4 -12  -1    0.08    0.10
  -4 -12  -1    0.06    0.09
   4  12   1    0.17    0.10
   4  12   1    0.18    0.09
   4  12   1    0.16    0.10
   4  12   1    0.03    0.09
   4  12   1    0.27    0.14
  -5 -12  -1    0.83    0.13
  -5 -12  -1    0.95    0.12
  -5 -12  -1    0.84    0.13
   5  12   1    0.90    0.14
   5  12   1    1.11    0.16
   5  12   1    0.97    0.14
   5  12   1    0.87    0.14
  -6 -12  -1    0.02    0.07
  -6 -12  -1    0.09    0.09
  -6 -12  -1    0.02    0.08
  -6 -12  -1    0.14    0.09
  -6 -12  -1    0.04    0.10
   6  12   1    0.07    0.17
   6  12   1    0.11    0.12
   6  12   1    0.16    0.10
   6  12   1    0.17    0.11
  -7 -12  -1    0.51    0.12
  -7 -12  -1    0.58    0.12
  -7 -12  -1    0.57    0.12
   7  12   1    0.34    0.13
   7  12   1    0.44    0.12
   7  12   1    0.45    0.14
   7  12   1    0.30    0.14
  -8 -12  -1    0.20    0.10
  -8 -12  -1   -0.30    0.20
  -8 -12  -1    0.19    0.12
   8  12   1    0.19    0.11
   8  12   1    0.72    0.32
   8  12   1    0.09    0.12
   8  12   1   -0.10    0.10
   8  12   1    0.08    0.14
   9 -13  -1   -0.01    0.15
  -9  13   1   -0.04    0.08
  -9  13   1   -0.01    0.23
   8 -13  -1    0.04    0.15
  -8  13   1   -0.01    0.08
  -8  13   1    0.12    0.12
   7 -13  -1    0.00    0.13
  -7  13   1    0.04    0.10
  -7  13   1   -0.01    0.07
   6 -13  -1   -0.04    0.12
   6 -13  -1   -0.08    0.08
  -6  13   1   -0.09    0.23
  -6  13   1   -0.12    0.09
   5 -13  -1    0.07    0.12
   5 -13  -1    0.05    0.08
  -5  13   1    0.04    0.05
  -5  13   1    0.06    0.09
  -5  13   1   -0.07    0.21
   4 -13  -1    0.12    0.07
  -4  13   1    0.04    0.05
   3 -13  -1    0.11    0.06
   3 -13  -1    0.02    0.07
   3 -13  -1    0.08    0.05
   3 -13  -1    0.03    0.09
  -3  13   1    0.18    0.07
  -3  13   1   -0.01    0.05
  -3  13   1    0.10    0.07
  -3  13   1    0.06    0.08
   2 -13  -1    0.03    0.07
   2 -13  -1    0.07    0.07
   2 -13  -1   -0.02    0.05
   2 -13  -1    0.03    0.07
  -2  13   1    0.06    0.08
  -2  13   1   -0.03    0.06
  -2  13   1    0.01    0.07
  -2  13   1    0.02    0.05
  -2  13   1    0.00    0.07
   1 -13  -1   -0.10    0.06
   1 -13  -1   -0.01    0.05
   1 -13  -1   -0.03    0.07
   1 -13  -1    0.07    0.07
   1 -13  -1    0.00    0.06
  -1  13   1   -0.08    0.06
  -1  13   1    0.05    0.05
  -1  13   1   -0.18    0.08
  -1  13   1   -0.05    0.08
  -1  13   1   -0.08    0.07
   0 -13  -1    0.04    0.08
   0 -13  -1   -0.06    0.06
   0 -13  -1   -0.01    0.06
   0 -13  -1   -0.03    0.05
   0 -13  -1    0.09    0.04
   0  13   1    0.03    0.05
   0  13   1   -0.01    0.09
   0  13   1   -0.02    0.07
   0  13   1   -0.05    0.08
   0  13   1   -0.09    0.08
  -1 -13  -1   -0.16    0.06
  -1 -13  -1   -0.11    0.07
  -1 -13  -1   -0.08    0.05
  -1 -13  -1   -0.07    0.08
   1  13   1   -0.22    0.09
   1  13   1   -0.07    0.06
   1  13   1    0.01    0.06
   1  13   1   -0.06    0.08
   1  13   1   -0.12    0.07
  -2 -13  -1    0.04    0.07
  -2 -13  -1   -0.05    0.06
  -2 -13  -1   -0.08    0.07
  -2 -13  -1    0.02    0.05
  -2 -13  -1   -0.14    0.08
   2  13   1   -0.18    0.08
   2  13   1   -0.13    0.08
   2  13   1   -0.03    0.06
   2  13   1   -0.11    0.08
   2  13   1   -0.05    0.10
  -3 -13  -1    0.28    0.07
  -3 -13  -1    0.33    0.09
  -3 -13  -1    0.26    0.09
  -3 -13  -1    0.23    0.08
  -3 -13  -1    0.45    0.11
   3  13   1    0.20    0.10
   3  13   1    0.18    0.08
   3  13   1    0.07    0.09
  -4 -13  -1   -0.05    0.06
  -4 -13  -1   -0.02    0.08
  -4 -13  -1   -0.10    0.08
  -4 -13  -1    0.00    0.07
   4  13   1   -0.14    0.09
   4  13   1   -0.05    0.10
   4  13   1    0.02    0.08
   4  13   1   -0.14    0.08
  -5 -13  -1   -0.03    0.09
  -5 -13  -1    0.01    0.08
  -5 -13  -1    0.03    0.06
  -5 -13  -1   -0.16    0.08
   5  13   1   -0.08    0.10
   5  13   1    0.04    0.10
   5  13   1   -0.07    0.10
   5  13   1   -0.07    0.09
   5  13   1   -0.13    0.09
  -6 -13  -1    0.01    0.10
  -6 -13  -1   -0.16    0.09
  -6 -13  -1   -0.01    0.07
  -6 -13  -1    0.12    0.10
  -6 -13  -1    0.02    0.10
   6  13   1   -0.17    0.15
   6  13   1   -0.05    0.09
   6  13   1    0.04    0.12
   6  13   1    0.05    0.10
   6  13   1   -0.17    0.10
  -7 -13  -1    0.06    0.09
  -7 -13  -1   -0.17    0.09
  -7 -13  -1    0.16    0.19
  -7 -13  -1   -0.03    0.11
   7  13   1    0.00    0.11
   7  13   1   -0.10    0.13
   7  13   1    0.02    0.25
   7  13   1    0.00    0.11
  -8 -13  -1   -0.01    0.09
  -8 -13  -1   -0.15    0.11
  -8 -13  -1   -0.08    0.13
  -8 -13  -1    0.12    0.12
   8  13   1   -0.23    0.12
   8  13   1    0.45    0.32
   8  13   1    0.04    0.12
  -9  14   1    0.40    0.10
   8 -14  -1    0.53    0.18
  -8  14   1    0.30    0.10
  -8  14   1    0.45    0.15
   7 -14  -1    0.00    0.15
  -7  14   1   -0.04    0.10
  -7  14   1    0.09    0.08
   6 -14  -1   -0.12    0.13
   6 -14  -1    0.03    0.09
  -6  14   1   -0.23    0.25
  -6  14   1   -0.08    0.10
  -6  14   1   -0.03    0.05
   5 -14  -1    0.63    0.13
   5 -14  -1    1.02    0.17
  -5  14   1    1.40    0.33
  -5  14   1    0.84    0.15
   4 -14  -1    1.34    0.19
   4 -14  -1    1.48    0.23
  -4  14   1    1.53    0.11
  -4  14   1    1.86    0.14
  -4  14   1    1.70    0.14
  -4  14   1    1.56    0.14
   3 -14  -1    0.12    0.07
   3 -14  -1    0.10    0.06
   3 -14  -1    0.01    0.08
   3 -14  -1    0.07    0.09
  -3  14   1    0.01    0.08
  -3  14   1    0.14    0.08
  -3  14   1    0.09    0.09
  -3  14   1    0.11    0.07
   2 -14  -1    0.68    0.09
   2 -14  -1    0.49    0.08
   2 -14  -1    0.51    0.11
  -2  14   1    0.59    0.09
  -2  14   1    0.63    0.11
  -2  14   1    0.69    0.10
  -2  14   1    0.73    0.10
   1 -14  -1    7.63    0.31
   1 -14  -1    7.44    0.29
   1 -14  -1    7.46    0.34
   1 -14  -1    7.47    0.27
  -1  14   1    7.94    0.32
  -1  14   1    7.74    0.31
  -1  14   1    7.66    0.31
  -1  14   1    7.12    0.32
  -1  14   1    7.55    0.28
   0 -14  -1    1.92    0.19
   0 -14  -1    1.56    0.16
   0 -14  -1    1.79    0.16
   0 -14  -1    1.92    0.13
   0  14   1    2.47    0.16
   0  14   1    2.51    0.20
   0  14   1    2.43    0.20
   0  14   1    2.27    0.21
   0  14   1    2.10    0.17
  -1 -14  -1    3.14    0.16
  -1 -14  -1    2.38    0.17
  -1 -14  -1    2.37    0.18
  -1 -14  -1    2.89    0.18
  -1 -14  -1    2.65    0.21
   1  14   1    2.44    0.23
   1  14   1    2.53    0.30
   1  14   1    3.06    0.22
   1  14   1    2.83    0.18
   1  14   1    2.63    0.20
  -2 -14  -1    3.48    0.18
  -2 -14  -1    3.48    0.21
  -2 -14  -1    3.44    0.21
  -2 -14  -1    3.18    0.20
  -2 -14  -1    3.19    0.22
   2  14   1    2.71    0.24
   2  14   1    3.14    0.31
   2  14   1    3.37    0.22
   2  14   1    3.07    0.22
   2  14   1    2.66    0.34
  -3 -14  -1    0.11    0.08
  -3 -14  -1    0.03    0.09
  -3 -14  -1    0.21    0.08
  -3 -14  -1    0.10    0.05
  -3 -14  -1    0.03    0.06
   3  14   1    0.11    0.09
   3  14   1    0.11    0.10
   3  14   1    0.09    0.11
   3  14   1    0.13    0.09
  -4 -14  -1    0.03    0.06
  -4 -14  -1   -0.08    0.07
  -4 -14  -1   -0.03    0.08
  -4 -14  -1   -0.02    0.08
  -4 -14  -1    0.13    0.14
   4  14   1    0.14    0.10
   4  14   1    0.00    0.09
   4  14   1    0.10    0.09
   4  14   1   -0.13    0.08
   4  14   1    0.10    0.10
  -5 -14  -1    1.64    0.18
  -5 -14  -1    1.40    0.18
  -5 -14  -1    1.13    0.15
  -5 -14  -1    1.63    0.18
   5  14   1    1.58    0.21
   5  14   1    1.02    0.17
   5  14   1    0.83    0.13
   5  14   1    1.11    0.15
   5  14   1    1.08    0.18
  -6 -14  -1    0.57    0.13
  -6 -14  -1    0.74    0.13
  -6 -14  -1    0.83    0.14
  -6 -14  -1    0.77    0.12
   6  14   1    0.96    0.16
   6  14   1    0.75    0.15
   6  14   1    0.92    0.16
   6  14   1    0.75    0.15
  -7 -14  -1    0.18    0.12
  -7 -14  -1    0.00    0.10
  -7 -14  -1   -0.03    0.12
  -7 -14  -1    0.28    0.15
   7  14   1    0.02    0.12
   7  14   1    0.12    0.15
   8 -15  -1   -0.05    0.15
  -8  15   1   -0.12    0.08
   7 -15  -1    0.03    0.14
   7 -15  -1   -0.03    0.10
  -7  15   1   -0.01    0.09
  -7  15   1   -0.14    0.12
  -7  15   1    0.02    0.06
   6 -15  -1   -0.16    0.17
   6 -15  -1   -0.15    0.09
  -6  15   1   -0.08    0.10
  -6  15   1   -0.10    0.05
   5 -15  -1    0.13    0.10
   5 -15  -1   -0.10    0.12
  -5  15   1    0.08    0.15
   4 -15  -1    0.13    0.08
   4 -15  -1    0.07    0.13
  -4  15   1    0.27    0.09
  -4  15   1    0.47    0.11
  -4  15   1    0.47    0.10
   3 -15  -1   -0.07    0.08
   3 -15  -1    0.06    0.07
   3 -15  -1    0.09    0.09
   3 -15  -1    0.05    0.06
  -3  15   1    0.07    0.08
  -3  15   1   -0.03    0.08
  -3  15   1    0.02    0.09
   2 -15  -1   -0.01    0.06
   2 -15  -1   -0.19    0.12
   2 -15  -1   -0.12    0.06
  -2  15   1   -0.09    0.08
  -2  15   1   -0.08    0.09
  -2  15   1   -0.20    0.08
  -2  15   1   -0.11    0.07
   1 -15  -1   -0.09    0.08
   1 -15  -1   -0.02    0.06
   1 -15  -1   -0.05    0.06
   1 -15  -1   -0.03    0.08
  -1  15   1   -0.02    0.06
  -1  15   1   -0.12    0.08
  -1  15   1    0.02    0.08
  -1  15   1   -0.06    0.09
   0 -15  -1   -0.11    0.08
   0 -15  -1   -0.02    0.05
   0 -15  -1   -0.09    0.07
   0 -15  -1    0.02    0.05
   0  15   1   -0.07    0.07
   0  15   1   -0.03    0.10
   0  15   1   -0.06    0.08
   0  15   1    0.04    0.06
   0  15   1   -0.02    0.09
  -1 -15  -1    0.11    0.07
  -1 -15  -1    0.05    0.08
  -1 -15  -1    0.11    0.06
  -1 -15  -1   -0.02    0.05
   1  15   1    0.02    0.08
   1  15   1    0.06    0.08
   1  15   1   -0.03    0.07
   1  15   1    0.11    0.10
   1  15   1    0.04    0.09
  -2 -15  -1    0.04    0.06
  -2 -15  -1    0.05    0.08
  -2 -15  -1    0.01    0.07
  -2 -15  -1   -0.08    0.08
  -2 -15  -1   -0.09    0.08
   2  15   1    0.10    0.10
   2  15   1    0.18    0.12
   2  15   1    0.14    0.10
   2  15   1    0.02    0.08
  -3 -15  -1   -0.04    0.08
  -3 -15  -1    0.06    0.08
  -3 -15  -1    0.14    0.09
  -3 -15  -1    0.00    0.06
   3  15   1   -0.01    0.10
   3  15   1   -0.07    0.09
   3  15   1    0.08    0.08
   3  15   1   -0.01    0.10
  -4 -15  -1    1.25    0.17
  -4 -15  -1    0.93    0.18
   4  15   1    0.79    0.17
   4  15   1    0.54    0.13
  -5 -15  -1    0.09    0.10
  -5 -15  -1   -0.01    0.10
  -5 -15  -1   -0.09    0.07
  -5 -15  -1   -0.02    0.09
   5  15   1   -0.02    0.12
   5  15   1   -0.06    0.11
   5  15   1   -0.22    0.11
   5  15   1   -0.14    0.12
   5  15   1    0.07    0.13
  -6 -15  -1   -0.10    0.10
  -6 -15  -1   -0.05    0.11
  -6 -15  -1   -0.04    0.09
  -6 -15  -1    0.18    0.13
   6  15   1    0.05    0.14
   6  15   1    0.10    0.13
   6  15   1   -0.02    0.14
  -7 -15  -1   -0.15    0.12
  -7 -15  -1   -0.03    0.12
  -7 -15  -1    0.02    0.12
   7  15   1   -0.16    0.13
   7  15   1   -0.23    0.13
   8 -16  -1    0.53    0.19
  -8  16   1    0.52    0.09
  -8  16   1    0.49    0.11
   7 -16  -1    0.92    0.17
   6 -16  -1    0.83    0.14
   6 -16  -1    1.45    0.22
  -6  16   1    0.95    0.17
   5 -16  -1    6.43    0.37
   5 -16  -1    6.89    0.34
  -5  16   1    5.74    0.35
   4 -16  -1    7.24    0.38
   4 -16  -1    7.17    0.28
   4 -16  -1    7.90    0.35
  -4  16   1    7.43    0.29
  -4  16   1    6.86    0.30
  -4  16   1    7.53    0.29
  -4  16   1    7.63    0.33
   3 -16  -1    3.41    0.26
   3 -16  -1    2.86    0.18
   3 -16  -1    3.69    0.21
  -3  16   1    3.81    0.22
  -3  16   1    3.57    0.21
  -3  16   1    3.75    0.22
  -3  16   1    3.54    0.24
   2 -16  -1    1.32    0.19
   2 -16  -1    0.93    0.12
  -2  16   1    1.56    0.18
  -2  16   1    1.14    0.16
  -2  16   1    0.92    0.14
  -2  16   1    1.32    0.17
   1 -16  -1    0.14    0.10
   1 -16  -1    0.13    0.08
   1 -16  -1    0.11    0.07
  -1  16   1    0.14    0.08
  -1  16   1    0.04    0.08
  -1  16   1    0.26    0.10
  -1  16   1    0.26    0.07
   0 -16  -1    0.55    0.09
   0 -16  -1    0.42    0.09
   0 -16  -1    0.43    0.12
   0  16   1    0.65    0.12
   0  16   1    0.66    0.13
   0  16   1    0.43    0.10
   0  16   1    0.57    0.09
   0  16   1    0.51    0.19
  -1 -16  -1    0.48    0.11
  -1 -16  -1    0.35    0.09
  -1 -16  -1    0.32    0.06
  -1 -16  -1    0.40    0.08
   1  16   1    0.31    0.10
   1  16   1    0.58    0.12
   1  16   1    0.30    0.13
   1  16   1    0.36    0.11
   1  16   1    0.45    0.12
  -2 -16  -1    0.75    0.15
  -2 -16  -1    0.64    0.11
  -2 -16  -1    0.68    0.10
  -2 -16  -1    0.88    0.13
   2  16   1    0.79    0.12
   2  16   1    0.79    0.15
   2  16   1    0.78    0.13
   2  16   1    0.79    0.13
  -3 -16  -1    8.09    0.34
  -3 -16  -1    7.60    0.32
  -3 -16  -1    7.18    0.33
  -3 -16  -1    7.90    0.36
  -3 -16  -1    7.94    0.34
   3  16   1    7.02    0.35
   3  16   1    7.72    0.36
   3  16   1    6.84    0.35
   3  16   1    8.14    0.37
   3  16   1    7.61    0.38
  -4 -16  -1    0.40    0.13
  -4 -16  -1    0.05    0.10
  -4 -16  -1    0.26    0.12
  -4 -16  -1    0.25    0.10
  -4 -16  -1    0.17    0.08
   4  16   1    0.25    0.13
   4  16   1    0.42    0.12
   4  16   1    0.14    0.12
   4  16   1    0.07    0.13
  -5 -16  -1    0.67    0.13
  -5 -16  -1    0.58    0.11
  -5 -16  -1    0.60    0.12
   5  16   1    0.84    0.16
   5  16   1    0.43    0.16
   5  16   1    0.53    0.14
  -6 -16  -1    0.09    0.16
  -6 -16  -1    0.06    0.10
  -6 -16  -1    0.06    0.09
   6  16   1    0.14    0.17
   6  16   1   -0.04    0.13
   7 -17  -1    0.02    0.15
   7 -17  -1   -0.15    0.14
   6 -17  -1    0.11    0.11
   6 -17  -1    0.27    0.16
   5 -17  -1    0.39    0.15
   5 -17  -1    0.28    0.11
  -5  17   1    0.24    0.10
   4 -17  -1    1.76    0.20
   4 -17  -1    1.71    0.17
  -4  17   1    2.18    0.18
  -4  17   1    2.11    0.18
   3 -17  -1    0.08    0.08
   3 -17  -1    0.12    0.09
  -3  17   1    0.69    0.20
  -3  17   1    0.19    0.10
   2 -17  -1   -0.01    0.07
   2 -17  -1    0.03    0.07
   2 -17  -1    0.17    0.09
  -2  17   1   -0.03    0.08
  -2  17   1    0.11    0.10
  -2  17   1    0.17    0.10
  -2  17   1    0.12    0.09
   1 -17  -1    0.00    0.09
   1 -17  -1    0.05    0.08
  -1  17   1    0.07    0.11
  -1  17   1    0.08    0.09
  -1  17   1    0.13    0.09
  -1  17   1   -0.05    0.08
   0 -17  -1    0.02    0.09
   0 -17  -1    0.02    0.09
   0 -17  -1   -0.01    0.08
   0 -17  -1    0.01    0.07
   0 -17  -1    0.11    0.06
   0  17   1   -0.04    0.09
   0  17   1    0.04    0.10
   0  17   1    0.01    0.09
   0  17   1   -0.05    0.07
   0  17   1    0.05    0.09
  -1 -17  -1    0.02    0.09
  -1 -17  -1   -0.08    0.07
  -1 -17  -1   -0.03    0.05
  -1 -17  -1    0.06    0.07
  -1 -17  -1   -0.12    0.09
   1  17   1   -0.06    0.08
   1  17   1   -0.12    0.09
   1  17   1    0.04    0.09
   1  17   1    0.05    0.10
   1  17   1    0.06    0.11
  -2 -17  -1    0.00    0.07
  -2 -17  -1    0.05    0.09
  -2 -17  -1    0.11    0.11
  -2 -17  -1    0.06    0.09
   2  17   1    0.04    0.09
   2  17   1   -0.16    0.10
   2  17   1   -0.02    0.12
   2  17   1    0.07    0.10
   2  17   1   -0.01    0.11
  -3 -17  -1    0.02    0.11
  -3 -17  -1    0.04    0.09
  -3 -17  -1    0.00    0.11
  -3 -17  -1   -0.01    0.09
  -3 -17  -1    0.13    0.10
   3  17   1   -0.06    0.10
   3  17   1    0.00    0.11
   3  17   1    0.00    0.11
  -4 -17  -1    0.01    0.10
  -4 -17  -1    0.02    0.12
  -4 -17  -1    0.02    0.08
   4  17   1    0.14    0.13
   4  17   1    0.11    0.12
   4  17   1    0.14    0.13
   4  17   1    0.03    0.13
  -5 -17  -1   -0.15    0.08
  -5 -17  -1   -0.24    0.12
  -5 -17  -1   -0.20    0.16
   5  17   1   -0.23    0.14
   5  17   1    0.00    0.13
   7 -18  -1    0.19    0.16
   7 -18  -1   -0.14    0.12
   6 -18  -1    0.97    0.20
   6 -18  -1    0.59    0.22
   5 -18  -1    0.03    0.11
   5 -18  -1    0.25    0.15
  -5  18   1    0.13    0.10
   4 -18  -1    0.33    0.12
   4 -18  -1    0.31    0.10
  -4  18   1    0.27    0.10
  -4  18   1    0.32    0.10
  -4  18   1    0.20    0.11
  -4  18   1    0.18    0.09
   3 -18  -1    0.12    0.08
   3 -18  -1   -0.06    0.09
  -3  18   1    0.27    0.11
  -3  18   1    0.12    0.10
  -3  18   1    0.19    0.10
  -3  18   1    0.07    0.09
   2 -18  -1    1.50    0.16
   2 -18  -1    1.19    0.13
   2 -18  -1    0.99    0.14
  -2  18   1    1.32    0.16
  -2  18   1    1.30    0.19
  -2  18   1    1.44    0.19
  -2  18   1    1.52    0.19
   1 -18  -1    0.11    0.10
   1 -18  -1    0.14    0.08
   1 -18  -1    0.13    0.10
  -1  18   1    0.22    0.11
  -1  18   1    0.30    0.19
  -1  18   1    0.19    0.12
   0 -18  -1    0.52    0.12
   0 -18  -1    0.59    0.09
   0 -18  -1    0.46    0.10
   0 -18  -1    0.37    0.13
   0 -18  -1    0.55    0.11
   0  18   1    0.30    0.13
   0  18   1    0.47    0.13
   0  18   1    0.44    0.13
   0  18   1    0.40    0.15
   0  18   1    0.59    0.14
  -1 -18  -1    0.01    0.06
  -1 -18  -1   -0.18    0.09
  -1 -18  -1   -0.22    0.11
   1  18   1   -0.22    0.09
   1  18   1   -0.13    0.12
   1  18   1   -0.15    0.08
   1  18   1   -0.07    0.11
   1  18   1   -0.11    0.11
  -2 -18  -1    0.53    0.12
  -2 -18  -1    0.53    0.09
  -2 -18  -1    0.80    0.13
  -2 -18  -1    0.67    0.14
   2  18   1    0.41    0.12
   2  18   1    0.61    0.15
   2  18   1    0.41    0.14
   2  18   1    0.52    0.14
  -3 -18  -1   -0.10    0.07
  -3 -18  -1    0.09    0.13
  -3 -18  -1    0.06    0.10
   3  18   1    0.02    0.13
   3  18   1    0.17    0.13
   3  18   1   -0.13    0.13
   3  18   1   -0.14    0.12
  -4 -18  -1    1.88    0.19
  -4 -18  -1    2.08    0.26
  -4 -18  -1    2.24    0.22
   4  18   1    1.93    0.27
   4  18   1    2.25    0.27
   6 -19  -1   -0.07    0.14
   6 -19  -1   -0.06    0.11
   5 -19  -1    0.08    0.14
   5 -19  -1   -0.08    0.16
  -5  19   1   -0.15    0.10
  -5  19   1   -0.18    0.11
   4 -19  -1   -0.06    0.08
   4 -19  -1    0.01    0.12
   4 -19  -1   -0.03    0.10
  -4  19   1   -0.02    0.10
  -4  19   1    0.07    0.12
  -4  19   1    0.03    0.11
  -4  19   1   -0.10    0.09
   3 -19  -1   -0.09    0.08
   3 -19  -1   -0.12    0.10
  -3  19   1    0.07    0.12
  -3  19   1    0.12    0.10
  -3  19   1    0.20    0.11
   2 -19  -1    0.09    0.09
   2 -19  -1    0.12    0.11
  -2  19   1   -0.03    0.12
  -2  19   1    0.21    0.11
  -2  19   1    0.00    0.10
  -2  19   1    0.08    0.10
   1 -19  -1   -0.03    0.09
   1 -19  -1    0.00    0.11
  -1  19   1    0.02    0.12
  -1  19   1    0.05    0.11
  -1  19   1    0.27    0.11
  -1  19   1    0.06    0.10
   0 -19  -1    0.00    0.09
   0 -19  -1   -0.08    0.10
   0 -19  -1    0.05    0.08
   0 -19  -1    0.07    0.12
   0  19   1    0.02    0.09
   0  19   1   -0.20    0.11
   0  19   1    0.03    0.12
   0  19   1    0.02    0.10
  -1 -19  -1    0.03    0.10
  -1 -19  -1    0.04    0.12
  -1 -19  -1    0.05    0.09
  -1 -19  -1   -0.11    0.05
   1  19   1   -0.13    0.12
   1  19   1    0.11    0.11
   1  19   1   -0.09    0.10
   1  19   1   -0.07    0.13
  -2 -19  -1   -0.02    0.10
  -2 -19  -1    0.13    0.10
  -2 -19  -1    0.15    0.13
  -2 -19  -1   -0.02    0.12
   2  19   1   -0.05    0.12
   2  19   1    0.09    0.14
   2  19   1    0.07    0.12
   2  19   1   -0.05    0.11
  -3 -19  -1   -0.04    0.08
  -3 -19  -1   -0.02    0.10
  -3 -19  -1   -0.02    0.13
   3  19   1   -0.03    0.19
   3  19   1    0.06    0.14
   3  19   1    0.05    0.13
  -5  20   1    0.47    0.14
  -5  20   1    0.66    0.15
   4 -20  -1   -0.15    0.14
  -4  20   1    0.10    0.12
  -4  20   1    0.03    0.10
  -4  20   1   -0.04    0.12
  -4  20   1   -0.01    0.13
   3 -20  -1    0.01    0.12
   3 -20  -1   -0.11    0.11
  -3  20   1   -0.19    0.12
  -3  20   1   -0.13    0.10
  -3  20   1    0.11    0.14
  -3  20   1   -0.13    0.12
   2 -20  -1    0.20    0.12
   2 -20  -1    0.51    0.14
  -2  20   1    0.35    0.21
  -2  20   1    0.47    0.12
  -2  20   1    0.20    0.14
   1 -20  -1    1.50    0.24
   1 -20  -1    0.97    0.15
  -1  20   1    1.00    0.17
  -1  20   1    1.16    0.17
  -1  20   1    1.18    0.17
   0 -20  -1    1.53    0.19
   0 -20  -1    1.87    0.19
   0  20   1    1.54    0.23
   0  20   1    1.14    0.25
   0  20   1    1.33    0.19
   0  20   1    2.09    0.28
  -1 -20  -1    2.00    0.20
  -1 -20  -1    1.61    0.20
  -1 -20  -1    1.40    0.18
  -1 -20  -1    1.50    0.24
   1  20   1    2.23    0.28
   1  20   1    1.28    0.16
   1  20   1    1.40    0.20
  -2 -20  -1    0.10    0.11
  -2 -20  -1    0.07    0.07
  -2 -20  -1   -0.13    0.14
   2  20   1   -0.03    0.13
   2  20   1   -0.05    0.15
   2  20   1    0.22    0.13
   2  20   1    0.02    0.16
  -3  21   1   -0.04    0.14
   2 -21  -1    0.01    0.13
   2 -21  -1   -0.09    0.13
  -2  21   1   -0.11    0.12
  -2  21   1   -0.06    0.14
  -2  21   1    0.11    0.15
   1 -21  -1   -0.23    0.13
   1 -21  -1    0.27    0.20
  -1  21   1   -0.16    0.14
  -1  21   1    0.09    0.12
   0 -21  -1   -0.02    0.10
   0 -21  -1   -0.19    0.14
   0 -21  -1    0.16    0.18
   0  21   1   -0.12    0.11
   0  21   1   -0.03    0.12
   0  21   1    0.08    0.16
   0  21   1   -0.13    0.14
   1  21  -2   -0.06    0.13
   1  21  -2   -0.28    0.13
   1  21  -2    0.12    0.16
   1  21  -2   -0.04    0.12
  -1 -21   2   -0.22    0.13
  -1 -21   2   -0.01    0.10
  -1 -21   2   -0.19    0.11
   0  21  -2    0.07    0.12
   0  21  -2   -0.32    0.17
   0  21  -2    0.04    0.12
   0  21  -2   -0.08    0.15
   0 -21   2   -0.07    0.10
   0 -21   2   -0.18    0.12
   0 -21   2   -0.06    0.11
  -1  21  -2   -0.07    0.11
  -1  21  -2   -0.04    0.15
  -1  21  -2   -0.13    0.10
  -1  21  -2   -0.04    0.14
   1 -21   2    0.07    0.11
   1 -21   2   -0.04    0.12
  -2  21  -2   -0.02    0.09
  -2  21  -2   -0.03    0.10
  -2  21  -2    0.06    0.14
  -2  21  -2   -0.08    0.14
   2 -21   2   -0.10    0.13
   2 -21   2    0.06    0.11
   2 -21   2   -0.09    0.11
  -3  21  -2   -0.11    0.13
  -3  21  -2   -0.01    0.10
  -3  21  -2   -0.29    0.14
  -3  21  -2   -0.06    0.11
   3 -21   2   -0.07    0.12
   3 -21   2    0.03    0.13
   3 -21   2   -0.16    0.11
   3  20  -2    0.23    0.15
   3  20  -2    0.32    0.16
   3  20  -2    0.60    0.18
  -3 -20   2    0.19    0.15
  -3 -20   2    0.48    0.10
   2  20  -2    0.93    0.22
   2  20  -2    2.15    0.27
   2  20  -2    1.60    0.20
   2  20  -2    1.67    0.24
  -2 -20   2    1.55    0.18
  -2 -20   2    1.59    0.24
  -2 -20   2    1.76    0.21
  -2 -20   2    1.47    0.19
   1  20  -2    0.26    0.14
   1  20  -2   -0.12    0.16
   1  20  -2    0.03    0.18
  -1 -20   2    0.18    0.10
  -1 -20   2    0.31    0.11
  -1 -20   2   -0.10    0.13
  -1 -20   2   -0.07    0.11
   0  20  -2    1.02    0.15
   0  20  -2    1.04    0.15
   0  20  -2    1.29    0.18
   0  20  -2    1.37    0.18
   0 -20   2    1.25    0.16
   0 -20   2    0.94    0.15
   0 -20   2    1.38    0.18
  -1  20  -2    0.18    0.10
  -1  20  -2    0.40    0.13
  -1  20  -2    0.34    0.14
  -1  20  -2    0.17    0.14
   1 -20   2    0.27    0.12
   1 -20   2    0.38    0.13
  -2  20  -2    0.33    0.15
  -2  20  -2   -0.13    0.09
  -2  20  -2    0.25    0.11
  -2  20  -2    0.16    0.14
   2 -20   2    0.06    0.11
   2 -20   2    0.24    0.24
   2 -20   2    0.09    0.12
  -3  20  -2    1.05    0.15
  -3  20  -2    1.44    0.19
  -3  20  -2    1.76    0.25
  -3  20  -2    1.71    0.23
  -3  20  -2    1.39    0.16
   3 -20   2    1.82    0.21
   3 -20   2    0.92    0.15
   3 -20   2    1.26    0.15
  -4  20  -2    0.56    0.15
  -4  20  -2    0.53    0.10
  -4  20  -2    0.61    0.11
  -4  20  -2    0.77    0.15
  -4  20  -2    0.48    0.13
   4 -20   2    0.38    0.13
   4 -20   2    0.92    0.18
  -5  20  -2   -0.06    0.12
  -5  20  -2   -0.14    0.08
  -5  20  -2   -0.08    0.13
   5 -20   2   -0.07    0.12
   5 -20   2   -0.03    0.15
   4  19  -2    0.09    0.17
   4  19  -2   -0.10    0.15
   4  19  -2   -0.05    0.18
  -4 -19   2    0.13    0.13
  -4 -19   2    0.13    0.13
   3  19  -2    0.02    0.11
   3  19  -2   -0.02    0.14
   3  19  -2    0.32    0.14
  -3 -19   2   -0.03    0.08
  -3 -19   2    0.13    0.10
  -3 -19   2   -0.06    0.13
   2  19  -2   -0.03    0.15
   2  19  -2   -0.09    0.11
   2  19  -2   -0.11    0.11
  -2 -19   2    0.00    0.10
  -2 -19   2   -0.04    0.07
  -2 -19   2   -0.07    0.13
  -2 -19   2   -0.04    0.10
   1  19  -2   -0.24    0.12
   1  19  -2    0.01    0.12
   1  19  -2   -0.05    0.12
   1  19  -2   -0.01    0.10
  -1 -19   2    0.08    0.14
  -1 -19   2   -0.15    0.11
  -1 -19   2   -0.01    0.09
  -1 -19   2    0.08    0.10
   0  19  -2   -0.07    0.09
   0  19  -2   -0.18    0.12
   0  19  -2   -0.01    0.12
   0  19  -2   -0.20    0.13
   0  19  -2    0.03    0.11
   0 -19   2    0.09    0.09
   0 -19   2    0.08    0.08
   0 -19   2   -0.02    0.12
   0 -19   2    0.01    0.09
  -1  19  -2   -0.05    0.10
  -1  19  -2    0.11    0.11
  -1  19  -2    0.02    0.08
  -1  19  -2   -0.03    0.10
   1 -19   2   -0.06    0.10
   1 -19   2    0.02    0.09
  -2  19  -2   -0.12    0.09
  -2  19  -2   -0.20    0.12
  -2  19  -2   -0.17    0.10
  -2  19  -2   -0.03    0.11
   2 -19   2   -0.04    0.09
   2 -19   2    0.01    0.11
   2 -19   2   -0.22    0.10
   2 -19   2    0.12    0.12
  -3  19  -2   -0.07    0.07
  -3  19  -2    0.19    0.11
  -3  19  -2   -0.05    0.08
  -3  19  -2    0.07    0.12
   3 -19   2   -0.07    0.09
   3 -19   2   -0.03    0.09
   3 -19   2    0.15    0.23
   3 -19   2   -0.12    0.08
  -4  19  -2   -0.07    0.07
  -4  19  -2   -0.12    0.10
  -4  19  -2    0.24    0.10
  -4  19  -2   -0.01    0.12
  -4  19  -2    0.11    0.09
   4 -19   2   -0.09    0.09
   4 -19   2   -0.08    0.10
   4 -19   2    0.09    0.13
   4 -19   2   -0.02    0.08
  -5  19  -2   -0.03    0.10
  -5  19  -2   -0.04    0.11
   5 -19   2    0.10    0.12
   5 -19   2   -0.21    0.14
  -6  19  -2   -0.04    0.08
   6 -19   2    0.09    0.16
   6 -19   2   -0.11    0.12
   5  18  -2   -0.11    0.15
   5  18  -2    0.09    0.14
  -5 -18   2    0.26    0.10
  -5 -18   2    0.18    0.11
   4  18  -2    0.01    0.13
   4  18  -2    0.21    0.12
   4  18  -2    0.23    0.17
  -4 -18   2    0.11    0.09
  -4 -18   2    0.13    0.13
  -4 -18   2    0.22    0.10
   3  18  -2    0.03    0.15
   3  18  -2    0.23    0.12
   3  18  -2   -0.05    0.13
   3  18  -2   -0.02    0.12
  -3 -18   2    0.08    0.11
  -3 -18   2    0.18    0.09
  -3 -18   2   -0.08    0.13
   2  18  -2   -0.03    0.12
   2  18  -2   -0.21    0.11
   2  18  -2   -0.05    0.12
   2  18  -2   -0.01    0.10
  -2 -18   2    0.14    0.08
  -2 -18   2    0.14    0.10
  -2 -18   2   -0.07    0.10
  -2 -18   2   -0.11    0.12
   1  18  -2    0.44    0.15
   1  18  -2    0.16    0.11
   1  18  -2    0.37    0.10
   1  18  -2    0.38    0.13
   1  18  -2    0.37    0.13
  -1 -18   2    0.38    0.08
  -1 -18   2    0.45    0.12
  -1 -18   2    0.28    0.10
  -1 -18   2    0.24    0.11
  -1 -18   2    0.21    0.10
   0  18  -2    1.85    0.21
   0  18  -2    1.97    0.19
   0  18  -2    1.97    0.22
   0  18  -2    2.18    0.21
   0  18  -2    1.78    0.23
   0 -18   2    2.16    0.17
   0 -18   2    2.18    0.19
   0 -18   2    1.66    0.22
   0 -18   2    2.20    0.17
   0 -18   2    2.07    0.22
  -1  18  -2    1.97    0.22
  -1  18  -2    2.10    0.23
  -1  18  -2    1.82    0.25
  -1  18  -2    1.82    0.17
   1 -18   2    2.23    0.22
   1 -18   2    1.90    0.20
   1 -18   2    2.01    0.15
   1 -18   2    1.69    0.18
  -2  18  -2    0.07    0.10
  -2  18  -2    0.05    0.09
  -2  18  -2   -0.02    0.09
  -2  18  -2    0.00    0.12
  -2  18  -2    0.08    0.07
   2 -18   2   -0.10    0.09
   2 -18   2    0.11    0.08
   2 -18   2    0.01    0.11
   2 -18   2   -0.03    0.08
  -3  18  -2    0.21    0.10
  -3  18  -2    0.24    0.10
  -3  18  -2    0.31    0.10
  -3  18  -2    0.31    0.08
  -3  18  -2    0.19    0.12
   3 -18   2    0.10    0.09
   3 -18   2    0.30    0.13
   3 -18   2    0.23    0.08
   3 -18   2    0.27    0.10
  -4  18  -2    1.53    0.22
  -4  18  -2    1.47    0.14
  -4  18  -2    1.34    0.18
  -4  18  -2    1.25    0.16
  -4  18  -2    1.47    0.17
   4 -18   2    1.59    0.24
   4 -18   2    1.80    0.18
   4 -18   2    1.43    0.17
   4 -18   2    1.45    0.21
  -5  18  -2    0.49    0.10
  -5  18  -2    0.28    0.08
  -5  18  -2    0.49    0.13
   5 -18   2    0.54    0.16
   5 -18   2    0.29    0.12
  -6  18  -2    0.43    0.09
   6 -18   2    0.17    0.12
   6 -18   2    0.45    0.17
  -7  18  -2    0.29    0.09
   7 -18   2    0.30    0.18
   6  17  -2   -0.41    0.18
   6  17  -2    0.01    0.14
  -6 -17   2   -0.06    0.09
  -6 -17   2   -0.01    0.13
  -6 -17   2    0.08    0.11
   5  17  -2   -0.16    0.14
   5  17  -2   -0.13    0.11
  -5 -17   2    0.00    0.12
  -5 -17   2   -0.01    0.08
  -5 -17   2   -0.03    0.10
   4  17  -2    0.23    0.13
   4  17  -2   -0.05    0.11
   4  17  -2    0.01    0.19
   4  17  -2   -0.20    0.13
  -4 -17   2   -0.03    0.09
  -4 -17   2   -0.29    0.11
  -4 -17   2    0.01    0.07
   3  17  -2   -0.07    0.10
   3  17  -2    0.06    0.10
   3  17  -2    0.08    0.11
   3  17  -2    0.02    0.13
   3  17  -2    0.07    0.12
  -3 -17   2    0.05    0.10
  -3 -17   2   -0.09    0.09
  -3 -17   2   -0.02    0.11
  -3 -17   2   -0.06    0.10
  -3 -17   2   -0.03    0.07
   2  17  -2   -0.03    0.09
   2  17  -2    0.03    0.10
   2  17  -2   -0.22    0.10
   2  17  -2    0.00    0.12
   2  17  -2   -0.04    0.09
  -2 -17   2   -0.06    0.06
  -2 -17   2    0.10    0.09
  -2 -17   2    0.03    0.08
  -2 -17   2    0.16    0.09
  -2 -17   2    0.16    0.13
   1  17  -2    0.01    0.08
   1  17  -2   -0.15    0.09
   1  17  -2    0.02    0.11
   1  17  -2    0.12    0.10
   1  17  -2    0.18    0.11
  -1 -17   2    0.20    0.08
  -1 -17   2    0.06    0.09
  -1 -17   2    0.04    0.10
  -1 -17   2    0.07    0.10
  -1 -17   2    0.02    0.06
   0  17  -2   -0.06    0.10
   0  17  -2   -0.11    0.08
   0  17  -2    0.08    0.10
   0  17  -2    0.00    0.09
   0  17  -2   -0.04    0.08
   0 -17   2    0.02    0.09
   0 -17   2    0.00    0.09
   0 -17   2    0.00    0.07
   0 -17   2    0.04    0.07
  -1  17  -2    0.07    0.10
  -1  17  -2    0.04    0.07
  -1  17  -2   -0.03    0.09
  -1  17  -2   -0.10    0.08
  -1  17  -2   -0.01    0.09
   1 -17   2    0.12    0.06
   1 -17   2    0.03    0.08
   1 -17   2    0.04    0.07
   1 -17   2    0.08    0.08
   1 -17   2    0.01    0.10
  -2  17  -2    0.18    0.09
  -2  17  -2    0.01    0.07
  -2  17  -2    0.27    0.09
  -2  17  -2    0.05    0.09
  -2  17  -2    0.05    0.08
   2 -17   2    0.05    0.08
   2 -17   2   -0.21    0.11
   2 -17   2    0.06    0.10
   2 -17   2    0.09    0.09
  -3  17  -2    0.61    0.19
  -3  17  -2    0.12    0.07
  -3  17  -2    0.35    0.09
  -3  17  -2    0.18    0.08
  -3  17  -2    0.26    0.09
   3 -17   2    0.18    0.13
   3 -17   2    0.02    0.08
   3 -17   2    0.12    0.08
  -4  17  -2    0.17    0.08
  -4  17  -2    0.24    0.08
  -4  17  -2   -0.04    0.08
  -4  17  -2    0.40    0.11
  -4  17  -2    0.13    0.07
   4 -17   2    0.08    0.13
   4 -17   2    0.09    0.10
  -5  17  -2    0.04    0.08
  -5  17  -2    0.06    0.10
  -5  17  -2    0.00    0.07
   5 -17   2    0.01    0.14
   5 -17   2    0.01    0.10
  -6  17  -2   -0.07    0.06
   6 -17   2    0.02    0.14
   6 -17   2   -0.13    0.11
  -7  17  -2   -0.09    0.08
   7 -17   2   -0.06    0.18
   6  16  -2    0.45    0.16
   6  16  -2    0.49    0.14
  -6 -16   2    0.35    0.13
  -6 -16   2    0.28    0.14
  -6 -16   2    0.38    0.11
   5  16  -2    0.55    0.14
   5  16  -2    0.44    0.14
   5  16  -2    0.43    0.16
  -5 -16   2    0.64    0.13
  -5 -16   2    0.49    0.11
  -5 -16   2    0.55    0.14
  -5 -16   2    0.52    0.12
   4  16  -2    0.08    0.13
   4  16  -2    0.12    0.10
   4  16  -2    0.08    0.11
   4  16  -2    0.24    0.12
   4  16  -2    0.22    0.11
  -4 -16   2    0.00    0.07
  -4 -16   2    0.20    0.10
  -4 -16   2    0.06    0.10
  -4 -16   2    0.05    0.09
  -4 -16   2    0.09    0.09
   3  16  -2    0.77    0.14
   3  16  -2    0.67    0.13
   3  16  -2    0.92    0.16
   3  16  -2    0.76    0.13
  -3 -16   2    0.77    0.13
  -3 -16   2    0.84    0.12
  -3 -16   2    0.74    0.15
  -3 -16   2    1.02    0.14
   2  16  -2    5.50    0.31
   2  16  -2    5.04    0.28
   2  16  -2    5.03    0.29
   2  16  -2    5.30    0.28
  -2 -16   2    5.38    0.24
  -2 -16   2    5.35    0.26
  -2 -16   2    5.25    0.28
  -2 -16   2    5.08    0.27
   1  16  -2    5.22    0.31
   1  16  -2    5.57    0.29
   1  16  -2    5.57    0.29
   1  16  -2    5.51    0.27
   1  16  -2    5.10    0.28
  -1 -16   2    5.24    0.25
  -1 -16   2    5.36    0.26
  -1 -16   2    4.93    0.24
  -1 -16   2    5.46    0.28
   0  16  -2    2.19    0.20
   0  16  -2    1.89    0.17
   0  16  -2    2.09    0.22
   0  16  -2    1.78    0.24
   0  16  -2    1.96    0.19
   0 -16   2    2.30    0.16
   0 -16   2    2.16    0.20
   0 -16   2    1.97    0.21
   0 -16   2    1.88    0.16
  -1  16  -2    0.15    0.18
  -1  16  -2    0.18    0.08
  -1  16  -2    0.16    0.07
  -1  16  -2    0.11    0.10
  -1  16  -2    0.09    0.09
   1 -16   2    0.47    0.13
   1 -16   2    0.21    0.07
   1 -16   2    0.24    0.10
   1 -16   2    0.17    0.09
  -2  16  -2    0.92    0.12
  -2  16  -2    0.92    0.12
  -2  16  -2    0.82    0.12
  -2  16  -2    0.83    0.14
  -2  16  -2    1.08    0.15
   2 -16   2    1.13    0.18
   2 -16   2    0.91    0.17
  -3  16  -2    0.13    0.09
  -3  16  -2    0.23    0.10
  -3  16  -2    0.19    0.08
  -3  16  -2    0.11    0.06
  -3  16  -2    0.06    0.08
   3 -16   2    0.33    0.08
   3 -16   2    0.10    0.09
   3 -16   2    0.19    0.13
   3 -16   2    0.17    0.08
  -4  16  -2    4.97    0.27
  -4  16  -2    4.79    0.23
  -4  16  -2    5.25    0.29
  -4  16  -2    4.61    0.23
  -4  16  -2    4.90    0.23
   4 -16   2    5.00    0.30
   4 -16   2    4.52    0.32
   4 -16   2    4.87    0.22
  -5  16  -2    0.31    0.08
  -5  16  -2    0.42    0.11
  -5  16  -2    0.30    0.08
   5 -16   2    0.33    0.11
   5 -16   2    0.38    0.15
  -6  16  -2    0.27    0.11
  -6  16  -2    0.34    0.08
   6 -16   2    0.25    0.12
   6 -16   2    0.35    0.16
  -7  16  -2    0.18    0.08
   7 -16   2    0.14    0.16
  -8  16  -2    0.35    0.12
   8 -16   2    0.43    0.20
   7  15  -2    0.18    0.12
   7  15  -2   -0.28    0.13
  -7 -15   2    0.03    0.12
  -7 -15   2   -0.11    0.10
  -7 -15   2   -0.07    0.10
   6  15  -2    0.16    0.14
   6  15  -2    0.05    0.11
   6  15  -2   -0.06    0.13
  -6 -15   2    0.11    0.10
  -6 -15   2    0.04    0.11
  -6 -15   2    0.11    0.12
  -6 -15   2    0.03    0.08
   5  15  -2    0.03    0.09
   5  15  -2    0.15    0.11
   5  15  -2    0.03    0.13
   5  15  -2    0.04    0.11
  -5 -15   2   -0.03    0.11
  -5 -15   2    0.11    0.08
  -5 -15   2   -0.07    0.09
  -5 -15   2    0.09    0.12
  -5 -15   2    0.09    0.10
   4  15  -2    0.31    0.11
   4  15  -2    0.07    0.09
   4  15  -2    0.26    0.11
   4  15  -2    0.15    0.09
   4  15  -2    0.00    0.11
  -4 -15   2    0.10    0.07
  -4 -15   2    0.12    0.09
  -4 -15   2    0.10    0.09
  -4 -15   2    0.10    0.10
  -4 -15   2    0.06    0.09
   3  15  -2    0.32    0.10
   3  15  -2    0.14    0.11
   3  15  -2    0.25    0.10
  -3 -15   2    0.81    0.13
  -3 -15   2    0.51    0.10
  -3 -15   2    0.46    0.09
   2  15  -2    0.04    0.09
   2  15  -2    0.01    0.09
   2  15  -2    0.05    0.07
   2  15  -2    0.00    0.10
  -2 -15   2    0.02    0.08
  -2 -15   2    0.04    0.06
  -2 -15   2    0.03    0.07
  -2 -15   2    0.01    0.09
   1  15  -2   -0.16    0.15
   1  15  -2    0.00    0.09
   1  15  -2    0.02    0.08
   1  15  -2   -0.09    0.08
  -1 -15   2   -0.17    0.09
  -1 -15   2   -0.04    0.06
  -1 -15   2    0.02    0.08
  -1 -15   2    0.00    0.05
   0  15  -2    0.05    0.10
   0  15  -2   -0.02    0.08
   0  15  -2    0.01    0.06
   0  15  -2    0.00    0.07
   0 -15   2    0.04    0.05
   0 -15   2   -0.09    0.09
   0 -15   2    0.02    0.06
   0 -15   2   -0.03    0.07
   0 -15   2    0.04    0.08
  -1  15  -2   -0.06    0.07
  -1  15  -2   -0.18    0.09
  -1  15  -2    0.03    0.05
  -1  15  -2   -0.11    0.09
  -1  15  -2   -0.12    0.08
   1 -15   2    0.01    0.07
   1 -15   2   -0.05    0.05
   1 -15   2   -0.03    0.07
   1 -15   2   -0.17    0.07
  -2  15  -2    0.04    0.08
  -2  15  -2    0.00    0.07
  -2  15  -2   -0.09    0.08
  -2  15  -2    0.03    0.05
  -2  15  -2    0.02    0.09
   2 -15   2   -0.05    0.07
   2 -15   2    0.07    0.09
   2 -15   2    0.04    0.07
   2 -15   2   -0.16    0.11
  -3  15  -2    0.06    0.05
  -3  15  -2    0.09    0.09
  -3  15  -2    0.05    0.07
  -3  15  -2    0.19    0.10
  -3  15  -2    0.10    0.08
   3 -15   2    0.02    0.07
   3 -15   2   -0.01    0.07
   3 -15   2   -0.09    0.07
   3 -15   2    0.05    0.11
  -4  15  -2    0.09    0.07
  -4  15  -2    0.02    0.05
  -4  15  -2    0.00    0.07
  -4  15  -2    0.00    0.09
  -4  15  -2    0.07    0.07
   4 -15   2    0.10    0.06
   4 -15   2    0.11    0.12
   4 -15   2   -0.10    0.06
   4 -15   2   -0.08    0.08
  -5  15  -2   -0.04    0.06
   5 -15   2   -0.01    0.14
   5 -15   2   -0.02    0.09
  -6  15  -2    0.05    0.06
  -6  15  -2    0.00    0.10
   6 -15   2    0.05    0.13
  -7  15  -2   -0.03    0.10
   7 -15   2    0.01    0.15
  -8  15  -2   -0.08    0.10
   8 -15   2    0.18    0.19
   7  14  -2    1.33    0.17
   7  14  -2    1.42    0.19
   7  14  -2    1.33    0.19
  -7 -14   2    1.50    0.19
  -7 -14   2    1.54    0.21
  -7 -14   2    1.75    0.21
  -7 -14   2    1.22    0.15
   6  14  -2    2.31    0.24
   6  14  -2    1.80    0.26
   6  14  -2    1.56    0.24
   6  14  -2    1.72    0.21
   6  14  -2    1.85    0.25
  -6 -14   2    1.48    0.19
  -6 -14   2    1.83    0.20
  -6 -14   2    1.98    0.22
  -6 -14   2    1.71    0.19
   5  14  -2    0.06    0.11
   5  14  -2    0.06    0.10
   5  14  -2    0.08    0.11
   5  14  -2    0.11    0.11
   5  14  -2    0.26    0.11
  -5 -14   2    0.26    0.12
  -5 -14   2   -0.01    0.09
  -5 -14   2   -0.01    0.08
  -5 -14   2   -0.02    0.08
  -5 -14   2    0.08    0.07
   4  14  -2   -0.14    0.09
   4  14  -2    0.19    0.12
   4  14  -2    0.06    0.09
   4  14  -2    0.00    0.08
  -4 -14   2    0.08    0.08
  -4 -14   2   -0.07    0.08
  -4 -14   2    0.05    0.08
  -4 -14   2    0.03    0.11
   3  14  -2    0.28    0.16
   3  14  -2    0.42    0.10
   3  14  -2    0.18    0.08
  -3 -14   2    0.32    0.07
  -3 -14   2    0.07    0.08
  -3 -14   2    0.13    0.08
   2  14  -2    3.45    0.28
   2  14  -2    3.24    0.21
   2  14  -2    2.60    0.21
   2  14  -2    3.00    0.22
   2  14  -2    3.44    0.23
  -2 -14   2    3.17    0.19
  -2 -14   2    3.08    0.20
  -2 -14   2    3.66    0.23
  -2 -14   2    3.24    0.20
  -2 -14   2    3.02    0.20
   1  14  -2    0.88    0.13
  -1 -14   2    0.47    0.08
  -1 -14   2    0.33    0.08
  -1 -14   2    0.31    0.06
  -1 -14   2    0.25    0.08
  -1 -14   2    0.62    0.10
   0  14  -2    3.81    0.25
   0  14  -2    3.53    0.22
   0  14  -2    3.58    0.19
   0  14  -2    3.34    0.23
   0  14  -2    3.64    0.21
   0 -14   2    4.08    0.23
   0 -14   2    3.73    0.19
   0 -14   2    3.79    0.19
   0 -14   2    3.10    0.20
   0 -14   2    3.43    0.23
   0 -14   2    3.74    0.19
  -1  14  -2    0.01    0.08
  -1  14  -2    0.00    0.10
  -1  14  -2    0.05    0.05
  -1  14  -2    0.02    0.08
  -1  14  -2    0.03    0.08
   1 -14   2   -0.05    0.07
   1 -14   2    0.08    0.07
   1 -14   2    0.12    0.07
   1 -14   2   -0.04    0.05
   1 -14   2    0.07    0.09
  -2  14  -2    0.31    0.07
  -2  14  -2    0.26    0.08
  -2  14  -2    0.39    0.11
  -2  14  -2    0.33    0.09
  -2  14  -2    0.35    0.09
   2 -14   2    0.64    0.13
   2 -14   2    0.26    0.08
   2 -14   2    0.31    0.09
   2 -14   2    0.18    0.07
  -3  14  -2    1.54    0.12
  -3  14  -2    1.77    0.18
  -3  14  -2    1.43    0.15
  -3  14  -2    1.41    0.14
   3 -14   2    1.57    0.19
   3 -14   2    1.48    0.14
   3 -14   2    1.55    0.18
   3 -14   2    1.88    0.15
  -4  14  -2    1.99    0.14
  -4  14  -2    1.94    0.15
  -4  14  -2    2.11    0.18
  -4  14  -2    2.17    0.17
  -4  14  -2    2.15    0.15
   4 -14   2    1.97    0.20
   4 -14   2    1.84    0.21
   4 -14   2    1.94    0.14
  -5  14  -2    0.20    0.09
   5 -14   2    0.27    0.14
   5 -14   2   -0.01    0.09
  -6  14  -2    0.18    0.10
   6 -14   2    0.25    0.14
  -7  14  -2    2.10    0.30
  -7  14  -2    1.91    0.26
   7 -14   2    2.28    0.25
  -8  14  -2    0.32    0.14
  -8  14  -2    0.03    0.10
   8 -14   2   -0.07    0.15
  -9  14  -2    0.58    0.13
   9 -14   2    0.75    0.21
   8  13  -2   -0.01    0.13
   8  13  -2   -0.09    0.10
   8  13  -2   -0.04    0.12
   8  13  -2   -0.03    0.11
  -8 -13   2    0.00    0.13
  -8 -13   2    0.03    0.10
  -8 -13   2    0.02    0.12
  -8 -13   2   -0.14    0.09
   7  13  -2    0.00    0.13
   7  13  -2    0.13    0.10
   7  13  -2    0.37    0.12
  -7 -13   2    0.00    0.09
  -7 -13   2    0.16    0.11
  -7 -13   2    0.11    0.10
  -7 -13   2   -0.02    0.08
   6  13  -2   -0.01    0.09
   6  13  -2   -0.04    0.11
   6  13  -2    0.13    0.12
   6  13  -2    0.06    0.10
  -6 -13   2    0.09    0.08
  -6 -13   2   -0.01    0.10
  -6 -13   2   -0.02    0.09
  -6 -13   2   -0.12    0.08
  -6 -13   2    0.20    0.08
   5  13  -2    0.10    0.12
   5  13  -2    0.18    0.12
   5  13  -2    0.00    0.09
   5  13  -2   -0.13    0.08
  -5 -13   2    0.05    0.08
  -5 -13   2    0.10    0.07
  -5 -13   2   -0.03    0.07
  -5 -13   2    0.08    0.09
   4  13  -2    0.24    0.11
   4  13  -2    0.10    0.09
   4  13  -2    0.10    0.09
   4  13  -2    0.00    0.08
   4  13  -2    0.04    0.06
  -4 -13   2    0.30    0.18
  -4 -13   2    0.13    0.07
  -4 -13   2    0.04    0.07
  -4 -13   2    0.11    0.08
   3  13  -2    0.28    0.09
   3  13  -2    0.15    0.08
   3  13  -2    0.27    0.08
   3  13  -2    0.35    0.11
   3  13  -2    0.35    0.09
  -3 -13   2    0.30    0.09
  -3 -13   2    0.51    0.10
  -3 -13   2    0.20    0.07
  -3 -13   2    0.43    0.08
  -3 -13   2    0.38    0.08
   2  13  -2    0.00    0.08
   2  13  -2   -0.08    0.10
   2  13  -2    0.04    0.09
   2  13  -2    0.10    0.10
   2  13  -2   -0.05    0.07
  -2 -13   2   -0.03    0.06
  -2 -13   2    0.07    0.05
  -2 -13   2   -0.01    0.07
  -2 -13   2    0.01    0.07
  -2 -13   2    0.09    0.08
   1  13  -2   -0.04    0.05
   1  13  -2   -0.10    0.10
   1  13  -2   -0.14    0.08
   1  13  -2   -0.08    0.07
   1  13  -2   -0.11    0.08
  -1 -13   2   -0.12    0.07
  -1 -13   2   -0.14    0.08
  -1 -13   2   -0.12    0.06
  -1 -13   2    0.04    0.07
  -1 -13   2    0.03    0.05
   0  13  -2   -0.19    0.08
   0  13  -2   -0.15    0.09
   0  13  -2   -0.09    0.06
   0  13  -2    0.07    0.05
   0  13  -2   -0.14    0.08
   0 -13   2   -0.14    0.06
   0 -13   2    0.01    0.07
   0 -13   2    0.05    0.07
   0 -13   2   -0.09    0.07
   0 -13   2    0.03    0.05
  -1  13  -2   -0.02    0.04
  -1  13  -2   -0.17    0.07
  -1  13  -2   -0.19    0.09
   1 -13   2    0.01    0.07
   1 -13   2   -0.06    0.05
   1 -13   2   -0.19    0.08
   1 -13   2    0.14    0.06
  -2  13  -2   -0.18    0.08
  -2  13  -2   -0.02    0.04
  -2  13  -2   -0.13    0.07
   2 -13   2    0.05    0.06
   2 -13   2    0.01    0.05
  -3  13  -2    0.00    0.07
  -3  13  -2    0.06    0.06
  -3  13  -2   -0.09    0.05
  -3  13  -2    0.06    0.08
  -3  13  -2    0.00    0.05
   3 -13   2    0.09    0.09
   3 -13   2   -0.03    0.06
   3 -13   2   -0.01    0.05
   3 -13   2    0.01    0.06
  -4  13  -2   -0.08    0.05
  -4  13  -2    0.04    0.06
   4 -13   2    0.04    0.09
   4 -13   2   -0.08    0.08
   4 -13   2    0.00    0.05
  -5  13  -2    0.05    0.05
   5 -13   2    0.05    0.14
   5 -13   2    0.08    0.11
  -6  13  -2    0.03    0.08
   6 -13   2    0.05    0.16
  -7  13  -2    0.10    0.10
  -7  13  -2   -0.06    0.09
   7 -13   2    0.10    0.13
  -8  13  -2   -0.03    0.09
  -8  13  -2    0.02    0.20
   8 -13   2   -0.02    0.16
  -9  13  -2   -0.16    0.09
  -9  13  -2   -0.11    0.12
   9 -13   2   -0.08    0.18
   8  12  -2    0.86    0.14
   8  12  -2    0.78    0.14
  -8 -12   2    0.49    0.19
  -8 -12   2    0.40    0.12
  -8 -12   2    0.53    0.12
  -8 -12   2    0.29    0.10
   7  12  -2    1.19    0.22
   7  12  -2    1.08    0.18
   7  12  -2    1.06    0.16
  -7 -12   2    1.53    0.19
  -7 -12   2    1.06    0.15
  -7 -12   2    1.57    0.19
  -7 -12   2    1.75    0.22
   6  12  -2    6.27    0.31
   6  12  -2    5.47    0.34
   6  12  -2    5.31    0.33
   6  12  -2    5.56    0.31
  -6 -12   2    5.51    0.29
  -6 -12   2    6.31    0.29
  -6 -12   2    5.98    0.29
  -6 -12   2    5.99    0.30
  -6 -12   2    5.95    0.30
   5  12  -2    2.67    0.21
   5  12  -2    2.10    0.18
   5  12  -2    2.49    0.20
   5  12  -2    1.84    0.22
  -5 -12   2    2.15    0.20
  -5 -12   2    1.47    0.18
  -5 -12   2    1.68    0.18
  -5 -12   2    1.83    0.18
   4  12  -2   14.90    0.54
   4  12  -2   15.13    0.53
   4  12  -2   14.49    0.50
   4  12  -2   14.19    0.51
   4  12  -2   15.47    0.52
  -4 -12   2   15.15    0.51
  -4 -12   2   15.31    0.52
  -4 -12   2   15.38    0.54
  -4 -12   2   14.15    0.51
   3  12  -2    0.48    0.12
   3  12  -2    0.48    0.11
   3  12  -2    0.50    0.12
   3  12  -2    0.75    0.11
   3  12  -2    0.84    0.12
  -3 -12   2    0.39    0.10
  -3 -12   2    0.84    0.12
  -3 -12   2    0.49    0.11
  -3 -12   2    0.52    0.11
  -3 -12   2    0.66    0.11
   2  12  -2    0.20    0.07
   2  12  -2   -0.10    0.08
   2  12  -2   -0.10    0.11
   2  12  -2   -0.14    0.09
  -2 -12   2    0.20    0.06
  -2 -12   2   -0.08    0.08
  -2 -12   2   -0.16    0.08
  -2 -12   2    0.07    0.08
  -2 -12   2   -0.10    0.09
   1  12  -2    0.89    0.13
   1  12  -2    0.75    0.12
   1  12  -2    0.56    0.09
   1  12  -2    0.76    0.11
  -1 -12   2    0.56    0.10
  -1 -12   2    0.74    0.10
  -1 -12   2    0.49    0.11
   0  12  -2    5.28    0.22
   0  12  -2    5.89    0.32
   0 -12   2    6.83    0.26
   0 -12   2    5.08    0.24
   0 -12   2    5.72    0.26
   0 -12   2    5.17    0.22
   0 -12   2    5.06    0.22
   0 -12   2    5.41    0.22
  -1  12  -2   28.24    0.83
  -1  12  -2   29.38    0.83
  -1  12  -2   29.00    0.82
  -1  12  -2   27.86    0.82
  -1  12  -2   28.78    0.84
   1 -12   2   27.22    0.87
   1 -12   2   27.88    0.80
   1 -12   2   29.06    0.81
   1 -12   2   28.89    0.82
   1 -12   2   29.40    0.86
  -2  12  -2    6.04    0.25
  -2  12  -2    5.89    0.26
  -2  12  -2    5.72    0.25
  -2  12  -2    5.97    0.23
  -2  12  -2    5.89    0.24
   2 -12   2    6.06    0.24
   2 -12   2    6.39    0.28
   2 -12   2    6.35    0.26
  -3  12  -2    7.83    0.29
  -3  12  -2    8.56    0.31
  -3  12  -2    8.25    0.29
  -3  12  -2    7.97    0.29
  -3  12  -2    8.39    0.29
   3 -12   2    8.03    0.35
   3 -12   2    8.33    0.28
   3 -12   2    8.47    0.34
  -4  12  -2    5.54    0.22
   4 -12   2    5.38    0.28
   4 -12   2    5.44    0.30
  -5  12  -2    8.27    0.36
   5 -12   2    9.26    0.39
   5 -12   2    8.48    0.40
  -6  12  -2    3.61    0.24
   6 -12   2    3.78    0.28
  -7  12  -2    0.29    0.12
  -7  12  -2    0.24    0.10
   7 -12   2    0.36    0.16
  -8  12  -2    0.01    0.10
  -8  12  -2    0.12    0.11
   8 -12   2    0.07    0.16
  -9  12  -2   -0.02    0.10
  -9  12  -2   -0.07    0.23
   9 -12   2   -0.15    0.16
   9  11  -2   -0.17    0.16
   9  11  -2    0.32    0.22
  -9 -11   2    0.16    0.12
  -9 -11   2    0.14    0.10
  -9 -11   2   -0.07    0.11
  -9 -11   2   -0.01    0.12
   8  11  -2    0.02    0.10
   8  11  -2   -0.04    0.11
   8  11  -2    0.23    0.11
  -8 -11   2    0.12    0.09
  -8 -11   2    0.16    0.11
  -8 -11   2   -0.02    0.10
  -8 -11   2   -0.04    0.08
   7  11  -2    0.02    0.11
   7  11  -2   -0.03    0.08
   7  11  -2    0.18    0.09
   7  11  -2   -0.06    0.10
   7  11  -2    0.01    0.10
   7  11  -2    0.06    0.24
  -7 -11   2    0.19    0.09
  -7 -11   2   -0.01    0.08
  -7 -11   2   -0.05    0.09
  -7 -11   2    0.05    0.07
  -7 -11   2   -0.06    0.09
   6  11  -2    0.00    0.10
   6  11  -2    0.14    0.11
   6  11  -2    0.17    0.08
   6  11  -2    0.14    0.10
   6  11  -2    0.34    0.24
  -6 -11   2    0.05    0.08
  -6 -11   2    0.03    0.08
  -6 -11   2    0.20    0.10
  -6 -11   2    0.07    0.08
  -6 -11   2    0.02    0.08
  -5 -11   2    0.25    0.17
  -5 -11   2    0.08    0.07
  -5 -11   2    0.07    0.08
  -5 -11   2    0.25    0.08
  -5 -11   2    0.17    0.07
   4  11  -2   -0.13    0.06
   4  11  -2    0.05    0.09
   4  11  -2    0.09    0.10
   4  11  -2    0.00    0.07
   4  11  -2   -0.05    0.08
  -4 -11   2   -0.11    0.06
  -4 -11   2   -0.04    0.07
  -4 -11   2    0.00    0.07
  -4 -11   2    0.07    0.07
  -4 -11   2   -0.12    0.07
   3  11  -2   -0.12    0.07
   3  11  -2   -0.16    0.07
   3  11  -2   -0.10    0.08
   3  11  -2   -0.03    0.09
   3  11  -2   -0.12    0.06
  -3 -11   2    0.06    0.08
  -3 -11   2    0.00    0.07
  -3 -11   2    0.03    0.07
  -3 -11   2   -0.02    0.07
  -3 -11   2    0.03    0.06
   2  11  -2   -0.10    0.06
   2  11  -2   -0.01    0.06
   2  11  -2   -0.10    0.09
   2  11  -2   -0.01    0.05
   2  11  -2    0.01    0.08
  -2 -11   2    0.00    0.04
  -2 -11   2   -0.08    0.06
  -2 -11   2    0.01    0.07
  -2 -11   2   -0.08    0.06
  -2 -11   2    0.09    0.07
   1  11  -2   -0.07    0.06
   1  11  -2    0.07    0.07
   1  11  -2    0.00    0.08
   1  11  -2   -0.05    0.05
   1  11  -2   -0.02    0.04
  -1 -11   2   -0.04    0.06
  -1 -11   2   -0.04    0.04
  -1 -11   2    0.01    0.06
  -1 -11   2   -0.10    0.05
  -1 -11   2   -0.01    0.05
   0  11  -2    0.09    0.05
   0  11  -2    0.05    0.06
   0  11  -2    0.06    0.04
   0  11  -2    0.04    0.08
   0  11  -2    0.01    0.06
   0 -11   2    0.09    0.04
   0 -11   2   -0.03    0.05
   0 -11   2    0.08    0.07
   0 -11   2    0.07    0.05
  -1  11  -2   -0.10    0.06
  -1  11  -2    0.02    0.08
  -1  11  -2    0.05    0.04
  -1  11  -2    0.04    0.07
  -1  11  -2   -0.07    0.05
   1 -11   2    0.03    0.05
   1 -11   2   -0.10    0.04
   1 -11   2   -0.06    0.05
   1 -11   2   -0.09    0.06
  -2  11  -2   -0.07    0.06
  -2  11  -2   -0.11    0.06
  -2  11  -2    0.02    0.07
  -2  11  -2   -0.04    0.05
  -2  11  -2    0.01    0.04
   2 -11   2    0.01    0.05
   2 -11   2   -0.08    0.06
  -3  11  -2    0.07    0.07
  -3  11  -2    0.04    0.04
  -3  11  -2    0.02    0.06
  -3  11  -2    0.06    0.05
  -3  11  -2    0.11    0.05
   3 -11   2    0.09    0.06
   3 -11   2    0.09    0.06
   3 -11   2   -0.05    0.09
  -4  11  -2   -0.06    0.07
   4 -11   2   -0.08    0.09
   4 -11   2   -0.03    0.07
  -5  11  -2    0.04    0.07
   5 -11   2    0.01    0.08
   5 -11   2    0.05    0.10
  -6  11  -2   -0.02    0.06
  -6  11  -2   -0.10    0.07
   6 -11   2   -0.04    0.12
   6 -11   2   -0.14    0.21
  -7  11  -2    0.03    0.09
   7 -11   2   -0.04    0.22
   7 -11   2   -0.01    0.12
  -8  11  -2   -0.05    0.13
  -8  11  -2   -0.03    0.10
  -8  11  -2   -0.12    0.09
   8 -11   2    0.03    0.14
  -9  11  -2   -0.03    0.11
  -9  11  -2    0.08    0.11
   9 -11   2   -0.20    0.15
 -10  11  -2   -0.02    0.11
 -10  11  -2    0.07    0.15
  10 -11   2    0.08    0.19
   9  10  -2    0.22    0.11
   9  10  -2    0.28    0.12
  -9 -10   2    0.28    0.11
  -9 -10   2    0.20    0.18
  -9 -10   2    0.21    0.12
  -9 -10   2    0.23    0.10
   8  10  -2    0.22    0.10
   8  10  -2    0.24    0.12
   8  10  -2    0.14    0.11
   8  10  -2    0.17    0.09
  -8 -10   2    0.16    0.10
  -8 -10   2    0.21    0.09
  -8 -10   2    0.27    0.10
  -8 -10   2    0.12    0.09
  -8 -10   2    0.16    0.10
   7  10  -2    4.71    0.27
   7  10  -2    4.89    0.39
   7  10  -2    4.50    0.27
   7  10  -2    3.53    0.45
   7  10  -2    4.18    0.23
  -7 -10   2    4.33    0.26
  -7 -10   2    4.60    0.25
  -7 -10   2    4.81    0.39
  -7 -10   2    5.08    0.26
  -7 -10   2    5.13    0.28
   6  10  -2    1.02    0.15
   6  10  -2    1.20    0.14
   6  10  -2    1.01    0.15
   6  10  -2    1.03    0.15
   6  10  -2    1.54    0.26
  -6 -10   2    0.94    0.12
  -6 -10   2    0.95    0.12
  -6 -10   2    1.25    0.15
  -6 -10   2    1.44    0.16
  -6 -10   2    0.91    0.13
   5  10  -2    2.63    0.22
   5  10  -2    2.12    0.17
   5  10  -2    2.48    0.20
   5  10  -2    2.26    0.19
   5  10  -2    2.25    0.27
   5  10  -2    2.17    0.19
  -5 -10   2    2.28    0.17
  -5 -10   2    2.37    0.19
  -5 -10   2    2.70    0.18
  -5 -10   2    1.89    0.18
  -5 -10   2    2.31    0.18
   4  10  -2    3.36    0.23
   4  10  -2    3.15    0.21
   4  10  -2    3.19    0.20
   4  10  -2    2.91    0.17
   4  10  -2    2.65    0.19
  -4 -10   2    2.94    0.19
  -4 -10   2    3.18    0.19
  -4 -10   2    3.23    0.18
  -4 -10   2    2.85    0.27
  -4 -10   2    2.91    0.20
   3  10  -2   13.16    0.45
   3  10  -2   12.37    0.44
   3  10  -2   13.10    0.44
   3  10  -2   12.96    0.43
   3  10  -2   12.94    0.45
  -3 -10   2   13.49    0.44
  -3 -10   2   12.71    0.43
  -3 -10   2   12.95    0.43
  -3 -10   2   12.91    0.43
  -3 -10   2   12.65    0.43
   2  10  -2   26.00    0.75
   2  10  -2   24.68    0.74
   2  10  -2   25.60    0.75
   2  10  -2   25.81    0.76
   2  10  -2   25.46    0.76
  -2 -10   2   25.41    0.75
  -2 -10   2   25.41    0.74
  -2 -10   2   24.38    0.74
  -2 -10   2   25.59    0.75
  -2 -10   2   25.42    0.74
   1  10  -2    2.39    0.16
   1  10  -2    2.04    0.14
   1  10  -2    2.63    0.17
   1  10  -2    2.65    0.17
  -1 -10   2    1.93    0.14
  -1 -10   2    2.43    0.16
  -1 -10   2    2.34    0.14
   0  10  -2   35.42    0.99
   0  10  -2   34.02    0.98
   0  10  -2   35.80    0.98
   0  10  -2   34.13    0.98
   0  10  -2   34.72    0.99
   0 -10   2   34.62    0.97
   0 -10   2   35.97    0.98
   0 -10   2   34.05    1.00
   0 -10   2   34.79    0.97
  -1  10  -2    0.73    0.10
  -1  10  -2    1.02    0.13
  -1  10  -2    0.67    0.08
  -1  10  -2    0.70    0.08
  -1  10  -2    0.96    0.12
   1 -10   2    0.81    0.12
   1 -10   2    1.02    0.12
   1 -10   2    0.90    0.09
   1 -10   2    0.93    0.09
  -2  10  -2   22.33    0.65
  -2  10  -2   22.50    0.65
  -2  10  -2   22.69    0.65
  -2  10  -2   21.70    0.65
  -2  10  -2   22.47    0.66
   2 -10   2   22.63    0.64
   2 -10   2   22.88    0.69
  -3  10  -2    0.84    0.09
  -3  10  -2    0.65    0.08
  -3  10  -2    0.51    0.07
   3 -10   2    0.61    0.12
   3 -10   2    0.49    0.08
   3 -10   2    0.57    0.07
  -4  10  -2    0.37    0.09
   4 -10   2    0.43    0.10
   4 -10   2    0.77    0.13
  -5  10  -2    0.12    0.08
   5 -10   2    0.03    0.12
   5 -10   2    0.20    0.20
  -6  10  -2    4.09    0.25
  -6  10  -2    3.89    0.23
   6 -10   2    4.00    0.28
   6 -10   2    3.79    0.34
  -7  10  -2    0.59    0.11
   7 -10   2    0.44    0.16
   7 -10   2    0.45    0.28
  -8  10  -2    0.54    0.11
  -8  10  -2    0.60    0.20
   8 -10   2    0.97    0.33
   8 -10   2    0.69    0.18
  -9  10  -2    1.90    0.22
  -9  10  -2    1.78    0.23
   9 -10   2    1.88    0.29
   9 -10   2    1.79    0.33
 -10  10  -2    0.26    0.12
 -10  10  -2    0.08    0.10
  10 -10   2    0.12    0.18
   9   9  -2    0.03    0.09
   9   9  -2    0.24    0.32
   9   9  -2   -0.08    0.10
  -9  -9   2    0.17    0.11
  -9  -9   2    0.03    0.09
  -9  -9   2    0.16    0.11
  -9  -9   2    0.03    0.09
   8   9  -2   -0.02    0.12
   8   9  -2   -0.09    0.09
   8   9  -2    0.03    0.09
   8   9  -2    0.01    0.08
   8   9  -2   -0.13    0.09
   8   9  -2    0.00    0.07
  -8  -9   2    0.04    0.08
  -8  -9   2    0.10    0.08
  -8  -9   2    0.05    0.08
  -8  -9   2   -0.02    0.08
  -8  -9   2    0.14    0.10
   7   9  -2   -0.04    0.09
   7   9  -2   -0.16    0.23
   7   9  -2   -0.03    0.07
   7   9  -2    0.00    0.09
   7   9  -2   -0.05    0.08
   7   9  -2    0.04    0.10
  -7  -9   2   -0.02    0.08
  -7  -9   2   -0.08    0.07
  -7  -9   2   -0.02    0.07
  -7  -9   2   -0.02    0.07
  -7  -9   2   -0.09    0.09
   6   9  -2   -0.06    0.08
   6   9  -2   -0.14    0.06
   6   9  -2   -0.03    0.08
   6   9  -2   -0.09    0.09
   6   9  -2   -0.05    0.21
  -6  -9   2   -0.12    0.08
  -6  -9   2   -0.17    0.08
  -6  -9   2   -0.04    0.07
  -6  -9   2    0.06    0.10
  -6  -9   2   -0.16    0.07
   5   9  -2   -0.14    0.07
   5   9  -2   -0.10    0.07
   5   9  -2   -0.20    0.07
   5   9  -2   -0.04    0.09
  -5  -9   2   -0.09    0.07
  -5  -9   2   -0.08    0.05
  -5  -9   2   -0.08    0.08
  -5  -9   2   -0.04    0.07
  -5  -9   2   -0.04    0.06
   4   9  -2   -0.06    0.07
   4   9  -2    0.05    0.09
   4   9  -2   -0.04    0.07
   4   9  -2   -0.07    0.06
  -4  -9   2   -0.13    0.07
  -4  -9   2    0.00    0.05
  -4  -9   2   -0.07    0.05
  -4  -9   2   -0.10    0.05
   3   9  -2    0.08    0.07
   3   9  -2    0.01    0.06
   3   9  -2   -0.02    0.05
   3   9  -2   -0.03    0.06
   3   9  -2   -0.03    0.05
  -3  -9   2   -0.07    0.06
  -3  -9   2   -0.10    0.05
  -3  -9   2   -0.03    0.06
  -3  -9   2   -0.13    0.05
  -3  -9   2   -0.03    0.04
   2   9  -2    0.02    0.07
   2   9  -2    0.06    0.05
   2   9  -2    0.00    0.06
   2   9  -2   -0.03    0.04
   2   9  -2   -0.01    0.06
  -2  -9   2    0.00    0.06
  -2  -9   2   -0.10    0.06
  -2  -9   2    0.03    0.06
  -2  -9   2    0.00    0.04
  -2  -9   2   -0.04    0.05
   1   9  -2   -0.04    0.04
   1   9  -2   -0.01    0.06
   1   9  -2   -0.04    0.05
   1   9  -2    0.03    0.04
   1   9  -2    0.02    0.05
  -1  -9   2   -0.03    0.06
  -1  -9   2   -0.06    0.04
  -1  -9   2    0.01    0.05
  -1  -9   2   -0.07    0.05
   0   9  -2    0.02    0.06
   0   9  -2   -0.06    0.04
   0   9  -2   -0.02    0.04
   0   9  -2   -0.03    0.03
   0   9  -2   -0.08    0.05
   0  -9   2   -0.04    0.03
   0  -9   2    0.00    0.05
   0  -9   2   -0.06    0.04
   0  -9   2   -0.01    0.04
   0  -9   2   -0.08    0.04
  -1   9  -2   -0.04    0.06
  -1   9  -2   -0.08    0.05
  -1   9  -2   -0.05    0.04
  -1   9  -2    0.01    0.03
  -1   9  -2   -0.02    0.05
   1  -9   2   -0.06    0.04
   1  -9   2   -0.05    0.04
   1  -9   2   -0.11    0.04
   1  -9   2    0.00    0.04
   1  -9   2   -0.05    0.03
  -2   9  -2    0.01    0.04
  -2   9  -2   -0.01    0.03
  -2   9  -2    0.00    0.05
  -2   9  -2   -0.03    0.07
   2  -9   2    0.02    0.05
   2  -9   2    0.01    0.05
   2  -9   2   -0.04    0.04
  -3   9  -2    0.11    0.06
  -3   9  -2    0.03    0.04
  -3   9  -2    0.06    0.04
   3  -9   2    0.07    0.08
   3  -9   2    0.03    0.05
   3  -9   2   -0.03    0.04
   3  -9   2   -0.03    0.04
  -4   9  -2    0.02    0.05
   4  -9   2   -0.16    0.17
   4  -9   2   -0.05    0.09
   4  -9   2    0.10    0.07
  -5   9  -2   -0.02    0.07
  -5   9  -2    0.04    0.07
   5  -9   2    0.31    0.19
   5  -9   2    0.06    0.11
  -6   9  -2    0.07    0.08
  -6   9  -2    0.12    0.08
   6  -9   2    0.03    0.13
   6  -9   2    0.04    0.23
  -7   9  -2   -0.07    0.08
   7  -9   2   -0.18    0.23
   7  -9   2    0.15    0.23
  -8   9  -2    0.02    0.10
  -8   9  -2    0.07    0.09
   8  -9   2   -0.19    0.12
   8  -9   2   -0.12    0.24
  -9   9  -2   -0.03    0.09
  -9   9  -2    0.05    0.10
   9  -9   2    0.26    0.26
   9  -9   2    0.21    0.19
 -10   9  -2   -0.16    0.10
 -10   9  -2    0.11    0.11
  10  -9   2    0.15    0.18
  10  -9   2    0.27    0.29
  10   8  -2    0.46    0.11
  10   8  -2    0.35    0.12
 -10  -8   2    0.28    0.11
 -10  -8   2    0.14    0.11
 -10  -8   2    0.40    0.12
 -10  -8   2    0.32    0.11
   9   8  -2    1.74    0.20
   9   8  -2    1.87    0.35
   9   8  -2    1.75    0.18
  -9  -8   2    2.10    0.20
  -9  -8   2    1.57    0.20
  -9  -8   2    2.08    0.20
  -9  -8   2    2.03    0.20
  -9  -8   2    1.98    0.21
   8   8  -2    0.27    0.10
   8   8  -2    0.34    0.09
   8   8  -2    0.25    0.13
   8   8  -2    0.23    0.10
  -8  -8   2    0.42    0.11
  -8  -8   2    0.43    0.11
  -8  -8   2    0.33    0.10
  -8  -8   2    0.39    0.10
  -8  -8   2    0.40    0.09
   7   8  -2    0.02    0.08
   7   8  -2    0.03    0.22
   7   8  -2   -0.08    0.08
   7   8  -2   -0.12    0.06
   7   8  -2   -0.02    0.07
   7   8  -2    0.02    0.09
  -7  -8   2   -0.12    0.09
  -7  -8   2   -0.17    0.07
  -7  -8   2   -0.03    0.08
  -7  -8   2   -0.12    0.07
  -7  -8   2    0.00    0.06
   6   8  -2    1.66    0.29
   6   8  -2    1.67    0.18
   6   8  -2    1.31    0.17
   6   8  -2    1.53    0.15
   6   8  -2    1.78    0.19
   6   8  -2    1.54    0.20
  -6  -8   2    1.37    0.15
  -6  -8   2    1.00    0.13
  -6  -8   2    1.14    0.16
  -6  -8   2    1.17    0.17
  -6  -8   2    1.46    0.17
   5   8  -2    3.61    0.22
   5   8  -2    2.70    0.29
   5   8  -2    3.57    0.20
   5   8  -2    3.14    0.19
   5   8  -2    2.75    0.21
   5   8  -2    3.18    0.19
  -5  -8   2    2.69    0.19
  -5  -8   2    3.19    0.19
  -5  -8   2    3.05    0.19
  -5  -8   2    3.18    0.20
  -5  -8   2    3.30    0.18
   4   8  -2    1.38    0.16
   4   8  -2    1.12    0.15
   4   8  -2    1.41    0.12
   4   8  -2    1.58    0.17
   4   8  -2    1.74    0.14
  -4  -8   2    1.24    0.13
  -4  -8   2    1.60    0.13
  -4  -8   2    1.51    0.17
  -4  -8   2    1.59    0.13
  -4  -8   2    1.19    0.15
   3   8  -2    4.24    0.21
   3   8  -2    4.03    0.20
   3   8  -2    4.15    0.21
   3   8  -2    4.09    0.20
   3   8  -2    4.01    0.18
  -3  -8   2    4.30    0.20
  -3  -8   2    4.19    0.19
  -3  -8   2    4.16    0.20
  -3  -8   2    4.27    0.19
  -3  -8   2    4.23    0.20
   2   8  -2   26.03    0.75
   2   8  -2   25.40    0.74
   2   8  -2   25.73    0.75
   2   8  -2   25.30    0.75
   2   8  -2   25.78    0.74
  -2  -8   2   26.06    0.74
  -2  -8   2   25.34    0.74
  -2  -8   2   26.58    0.75
  -2  -8   2   25.43    0.74
   1   8  -2    3.05    0.16
   1   8  -2    3.04    0.16
   1   8  -2    3.00    0.14
   1   8  -2    3.20    0.15
   1   8  -2    2.92    0.16
  -1  -8   2    2.94    0.15
  -1  -8   2    3.21    0.14
  -1  -8   2    3.17    0.16
  -1  -8   2    3.14    0.14
   0   8  -2    0.46    0.07
   0   8  -2    0.45    0.06
   0   8  -2    0.34    0.07
   0   8  -2    0.38    0.06
   0   8  -2    0.38    0.06
   0  -8   2    0.44    0.06
   0  -8   2    0.59    0.09
   0  -8   2    0.36    0.06
   0  -8   2    0.43    0.06
   0  -8   2    0.37    0.05
  -1   8  -2   29.15    0.80
  -1   8  -2   28.56    0.81
  -1   8  -2   29.30    0.81
  -1   8  -2   28.52    0.80
   1  -8   2   28.63    0.80
   1  -8   2   28.07    0.79
   1  -8   2   29.54    0.80
   1  -8   2   29.60    0.83
   1  -8   2   28.69    0.79
  -2   8  -2   45.35    1.27
  -2   8  -2   47.60    1.28
  -2   8  -2   45.30    1.27
  -2   8  -2   47.46    1.27
  -2   8  -2   49.05    1.28
   2  -8   2   46.10    1.27
   2  -8   2   48.91    1.32
   2  -8   2   46.79    1.27
  -3   8  -2    0.31    0.05
  -3   8  -2    0.27    0.06
   3  -8   2    0.44    0.16
   3  -8   2    0.18    0.07
   3  -8   2    0.40    0.05
   3  -8   2    0.46    0.10
  -4   8  -2   21.36    0.67
   4  -8   2   21.19    0.74
   4  -8   2   21.41    0.68
   4  -8   2   21.36    0.69
  -5   8  -2   15.27    0.52
  -5   8  -2   15.30    0.54
   5  -8   2   15.44    0.56
   5  -8   2   16.25    0.64
  -6   8  -2   13.36    0.47
  -6   8  -2   13.14    0.51
   6  -8   2   12.84    0.51
   6  -8   2   13.23    0.62
  -7   8  -2    2.88    0.23
  -7   8  -2    2.81    0.20
   7  -8   2    2.35    0.32
   7  -8   2    2.44    0.26
  -8   8  -2    0.88    0.14
  -8   8  -2    1.14    0.16
   8  -8   2    0.99    0.20
   8  -8   2    1.13    0.36
  -9   8  -2    0.75    0.15
  -9   8  -2    1.12    0.18
  -9   8  -2    1.15    0.16
   9  -8   2    1.25    0.23
   9  -8   2    1.36    0.32
 -10   8  -2    0.14    0.10
 -10   8  -2    0.07    0.10
  10  -8   2    0.09    0.16
  10  -8   2    0.14    0.30
  10   7  -2    0.00    0.11
  10   7  -2   -0.03    0.09
 -10  -7   2   -0.09    0.14
 -10  -7   2   -0.07    0.09
 -10  -7   2   -0.04    0.09
 -10  -7   2   -0.02    0.10
   9   7  -2    0.14    0.08
   9   7  -2    0.07    0.09
   9   7  -2   -0.24    0.29
   9   7  -2    0.10    0.07
  -9  -7   2    0.09    0.08
  -9  -7   2    0.36    0.10
  -9  -7   2    0.09    0.08
  -9  -7   2    0.17    0.09
  -9  -7   2    0.21    0.10
   8   7  -2   -0.03    0.08
   8   7  -2    0.00    0.09
   8   7  -2   -0.20    0.34
   8   7  -2   -0.04    0.08
  -8  -7   2    0.02    0.08
  -8  -7   2    0.19    0.08
  -8  -7   2   -0.01    0.07
  -8  -7   2    0.02    0.08
  -8  -7   2    0.10    0.08
   7   7  -2    0.01    0.07
   7   7  -2   -0.03    0.07
   7   7  -2   -0.11    0.07
   7   7  -2    0.18    0.20
   7   7  -2   -0.10    0.06
  -7  -7   2   -0.04    0.07
  -7  -7   2   -0.02    0.07
  -7  -7   2    0.00    0.08
  -7  -7   2   -0.11    0.07
  -7  -7   2   -0.10    0.07
   6   7  -2    0.32    0.25
   6   7  -2    0.28    0.08
  -6  -7   2    0.33    0.08
  -6  -7   2    0.23    0.07
   5   7  -2   -0.15    0.06
   5   7  -2   -0.12    0.06
   5   7  -2    0.04    0.08
   5   7  -2   -0.13    0.06
   5   7  -2   -0.26    0.18
   5   7  -2   -0.11    0.05
  -5  -7   2   -0.11    0.06
  -5  -7   2   -0.04    0.05
  -5  -7   2   -0.05    0.05
  -5  -7   2   -0.11    0.12
  -5  -7   2   -0.13    0.06
   4   7  -2    0.07    0.07
   4   7  -2   -0.06    0.06
   4   7  -2   -0.29    0.19
   4   7  -2   -0.01    0.05
   4   7  -2   -0.05    0.06
   4   7  -2   -0.01    0.04
  -4  -7   2   -0.03    0.05
  -4  -7   2   -0.10    0.06
  -4  -7   2   -0.06    0.06
  -4  -7   2    0.04    0.04
  -4  -7   2   -0.11    0.05
   3   7  -2   -0.08    0.05
   3   7  -2    0.03    0.05
   3   7  -2    0.01    0.05
   3   7  -2    0.00    0.05
   3   7  -2    0.03    0.07
  -3  -7   2   -0.06    0.05
  -3  -7   2    0.02    0.05
  -3  -7   2   -0.04    0.06
  -3  -7   2    0.04    0.04
  -3  -7   2   -0.05    0.05
   2   7  -2   -0.03    0.04
   2   7  -2   -0.04    0.04
   2   7  -2    0.04    0.06
   2   7  -2    0.06    0.04
   2   7  -2    0.07    0.05
  -2  -7   2    0.05    0.05
  -2  -7   2    0.02    0.04
  -2  -7   2    0.01    0.04
  -2  -7   2    0.07    0.04
   1   7  -2   -0.01    0.03
   1   7  -2    0.07    0.05
   1   7  -2   -0.06    0.03
   1   7  -2    0.01    0.04
   1   7  -2    0.00    0.05
  -1  -7   2    0.00    0.04
  -1  -7   2   -0.01    0.03
  -1  -7   2    0.07    0.04
  -1  -7   2    0.01    0.04
  -1  -7   2   -0.03    0.04
   0   7  -2    0.03    0.05
   0   7  -2   -0.01    0.02
   0   7  -2    0.03    0.03
   0   7  -2    0.08    0.04
   0   7  -2    0.00    0.04
   0  -7   2   -0.04    0.02
   0  -7   2    0.01    0.03
   0  -7   2    0.08    0.03
   0  -7   2   -0.01    0.03
   0  -7   2    0.03    0.04
  -1   7  -2   -0.02    0.04
  -1   7  -2   -0.04    0.04
  -1   7  -2   -0.04    0.03
  -1   7  -2    0.02    0.02
  -1   7  -2    0.00    0.04
   1  -7   2   -0.03    0.04
   1  -7   2   -0.03    0.04
   1  -7   2   -0.04    0.03
   1  -7   2   -0.06    0.03
   1  -7   2   -0.03    0.03
  -2   7  -2    0.02    0.05
  -2   7  -2   -0.04    0.03
  -2   7  -2    0.01    0.03
  -2   7  -2   -0.04    0.04
  -2   7  -2   -0.03    0.03
   2  -7   2   -0.08    0.03
   2  -7   2   -0.07    0.04
   2  -7   2    0.04    0.04
  -3   7  -2   -0.03    0.04
  -3   7  -2   -0.04    0.04
   3  -7   2   -0.02    0.05
   3  -7   2   -0.10    0.06
  -4   7  -2   -0.02    0.05
   4  -7   2   -0.13    0.17
   4  -7   2   -0.04    0.08
  -5   7  -2   -0.01    0.11
  -5   7  -2   -0.01    0.06
   5  -7   2   -0.25    0.20
   5  -7   2    0.01    0.10
  -6   7  -2   -0.05    0.08
  -6   7  -2    0.06    0.07
   6  -7   2    0.10    0.12
   6  -7   2    0.03    0.24
  -7   7  -2   -0.05    0.08
  -7   7  -2   -0.01    0.08
  -7   7  -2    0.08    0.07
   7  -7   2   -0.05    0.11
   7  -7   2   -0.18    0.23
  -8   7  -2    0.06    0.08
  -8   7  -2    0.03    0.08
   8  -7   2   -0.11    0.23
   8  -7   2   -0.16    0.14
  -9   7  -2   -0.01    0.09
  -9   7  -2   -0.18    0.10
  -9   7  -2    0.00    0.08
   9  -7   2    0.10    0.16
   9  -7   2    0.37    0.29
 -10   7  -2    0.04    0.09
 -10   7  -2   -0.13    0.09
  10  -7   2    0.14    0.16
  10  -7   2    0.16    0.28
  10   6  -2    1.23    0.18
  10   6  -2    1.59    0.35
  10   6  -2    1.12    0.14
 -10  -6   2    0.91    0.20
 -10  -6   2    1.05    0.13
 -10  -6   2    1.35    0.15
 -10  -6   2    1.54    0.19
   9   6  -2    2.01    0.18
   9   6  -2    1.93    0.17
   9   6  -2    2.13    0.36
   9   6  -2    2.12    0.18
  -9  -6   2    2.68    0.19
  -9  -6   2    2.33    0.19
  -9  -6   2    2.42    0.19
  -9  -6   2    2.55    0.20
  -9  -6   2    2.18    0.22
   8   6  -2    0.28    0.09
   8   6  -2    0.35    0.09
   8   6  -2    0.41    0.34
  -8  -6   2    0.33    0.08
  -8  -6   2    0.18    0.09
  -8  -6   2    0.32    0.09
  -8  -6   2    0.25    0.08
   7   6  -2    3.33    0.21
   7   6  -2    2.89    0.19
   7   6  -2    3.72    0.35
   7   6  -2    3.37    0.20
  -7  -6   2    3.38    0.25
  -7  -6   2    3.27    0.20
  -7  -6   2    2.95    0.20
  -7  -6   2    3.10    0.26
  -7  -6   2    3.11    0.20
   6   6  -2   15.11    0.61
   6   6  -2   17.60    0.53
   6   6  -2   17.65    0.54
   6   6  -2   18.35    0.55
   6   6  -2   17.43    0.57
   6   6  -2   17.64    0.55
   6   6  -2   16.75    0.72
  -6  -6   2   18.61    0.56
  -6  -6   2   17.86    0.55
  -6  -6   2   17.94    0.55
  -6  -6   2   18.01    0.55
  -6  -6   2   16.47    0.59
   5   6  -2    0.23    0.06
   5   6  -2    0.25    0.12
   5   6  -2    0.28    0.08
   5   6  -2    0.42    0.22
   5   6  -2    0.39    0.08
  -5  -6   2    0.24    0.08
  -5  -6   2    0.25    0.07
  -5  -6   2    0.34    0.07
  -5  -6   2    0.28    0.08
  -5  -6   2    0.05    0.07
   4   6  -2    2.99    0.15
   4   6  -2    2.85    0.16
   4   6  -2    3.44    0.18
   4   6  -2    2.75    0.18
   4   6  -2    3.07    0.17
   4   6  -2    2.65    0.26
  -4  -6   2    2.33    0.17
  -4  -6   2    3.18    0.16
  -4  -6   2    2.64    0.18
  -4  -6   2    2.74    0.17
  -4  -6   2    3.02    0.17
  -4  -6   2    3.16    0.17
   3   6  -2   22.96    0.67
   3   6  -2   21.95    0.65
   3   6  -2   21.33    0.71
   3   6  -2   22.68    0.64
   3   6  -2   22.33    0.65
  -3  -6   2   22.50    0.65
  -3  -6   2   22.22    0.65
  -3  -6   2   22.41    0.64
  -3  -6   2   22.95    0.66
  -3  -6   2   21.91    0.64
   2   6  -2   25.29    0.73
   2   6  -2   26.09    0.74
   2   6  -2   25.63    0.74
   2   6  -2   26.04    0.73
   2   6  -2   26.59    0.73
  -2  -6   2   26.08    0.73
  -2  -6   2   25.58    0.73
  -2  -6   2   25.51    0.73
  -2  -6   2   26.00    0.74
   1   6  -2    4.99    0.18
   1   6  -2    5.00    0.20
   1   6  -2    4.91    0.18
   1   6  -2    4.97    0.19
   1   6  -2    5.01    0.19
  -1  -6   2    5.26    0.19
  -1  -6   2    5.18    0.19
  -1  -6   2    5.10    0.18
  -1  -6   2    5.11    0.18
  -1  -6   2    4.97    0.19
   0   6  -2   17.59    0.51
   0   6  -2   18.06    0.51
   0   6  -2   18.46    0.52
   0   6  -2   18.43    0.51
   0   6  -2   17.51    0.51
   0  -6   2   17.97    0.51
   0  -6   2   17.65    0.50
   0  -6   2   18.07    0.51
   0  -6   2   17.66    0.51
   0  -6   2   17.56    0.51
  -1   6  -2  161.03    4.13
  -1   6  -2  154.39    4.13
  -1   6  -2  155.46    4.13
  -1   6  -2  154.87    4.13
  -1   6  -2  154.02    4.13
   1  -6   2  155.47    4.12
   1  -6   2  160.83    4.15
   1  -6   2  158.60    4.13
   1  -6   2  156.31    4.13
  -2   6  -2    2.87    0.12
  -2   6  -2    3.30    0.15
  -2   6  -2    3.07    0.12
   2  -6   2    2.67    0.19
   2  -6   2    3.33    0.15
   2  -6   2    2.94    0.12
   2  -6   2    3.23    0.16
   2  -6   2    3.06    0.12
  -3   6  -2    5.22    0.22
   3  -6   2    5.03    0.23
   3  -6   2    4.38    0.27
   3  -6   2    5.34    0.22
  -4   6  -2    0.01    0.05
   4  -6   2    0.09    0.19
   4  -6   2    0.14    0.08
  -5   6  -2    0.14    0.06
  -5   6  -2    0.09    0.06
   5  -6   2    0.02    0.09
  -6   6  -2   10.23    0.43
  -6   6  -2   10.57    0.38
   6  -6   2   10.69    0.44
   6  -6   2   10.39    0.54
  -7   6  -2    1.74    0.16
  -7   6  -2    1.65    0.17
  -7   6  -2    1.50    0.21
   7  -6   2    1.65    0.22
   7  -6   2    1.53    0.30
  -8   6  -2    1.59    0.22
  -8   6  -2    2.09    0.17
  -8   6  -2    1.76    0.22
   8  -6   2    1.81    0.25
   8  -6   2    1.89    0.33
  -9   6  -2    0.08    0.11
  -9   6  -2    0.11    0.09
  -9   6  -2   -0.02    0.07
   9  -6   2    0.19    0.15
   9  -6   2    0.39    0.28
 -10   6  -2    0.69    0.14
 -10   6  -2    0.69    0.12
  10  -6   2    1.41    0.36
  10  -6   2    0.88    0.23
  11  -6   2    0.02    0.17
  11  -6   2    0.50    0.31
  10   5  -2    0.00    0.09
  10   5  -2    0.37    0.30
  10   5  -2    0.17    0.11
 -10  -5   2    0.04    0.09
 -10  -5   2   -0.11    0.08
 -10  -5   2    0.14    0.11
 -10  -5   2   -0.05    0.08
 -10  -5   2    0.12    0.10
   9   5  -2    0.08    0.08
   9   5  -2    0.03    0.08
   9   5  -2    0.12    0.08
   9   5  -2    0.01    0.27
  -9  -5   2    0.25    0.09
  -9  -5   2    0.05    0.08
  -9  -5   2    0.09    0.07
  -9  -5   2   -0.06    0.09
  -9  -5   2    0.10    0.07
   8   5  -2    0.06    0.07
   8   5  -2    0.14    0.09
   8   5  -2    0.06    0.06
   8   5  -2    0.16    0.26
  -8  -5   2    0.16    0.08
  -8  -5   2    0.05    0.07
  -8  -5   2    0.16    0.08
  -8  -5   2    0.03    0.08
   7   5  -2    0.00    0.08
   7   5  -2    0.40    0.27
   7   5  -2    0.08    0.10
   7   5  -2    0.21    0.07
  -7  -5   2    0.07    0.07
  -7  -5   2    0.08    0.07
  -7  -5   2    0.12    0.06
  -7  -5   2    0.15    0.08
  -7  -5   2    0.25    0.08
   6   5  -2   -0.04    0.07
   6   5  -2    0.06    0.05
   6   5  -2    0.11    0.07
   6   5  -2    0.02    0.07
  -6  -5   2    0.18    0.07
  -6  -5   2    0.20    0.07
  -6  -5   2    0.03    0.06
  -6  -5   2    0.10    0.06
  -6  -5   2    0.13    0.07
   5   5  -2   -0.01    0.06
   5   5  -2    0.09    0.19
   5   5  -2    0.09    0.06
   5   5  -2   -0.06    0.05
   5   5  -2    0.14    0.07
   5   5  -2   -0.04    0.05
  -5  -5   2   -0.01    0.07
  -5  -5   2    0.06    0.05
  -5  -5   2   -0.03    0.06
  -5  -5   2    0.07    0.06
  -5  -5   2   -0.06    0.05
  -5  -5   2   -0.08    0.05
   4   5  -2   -0.11    0.15
   4   5  -2   -0.06    0.06
   4   5  -2   -0.01    0.05
   4   5  -2   -0.11    0.05
  -4  -5   2   -0.12    0.05
  -4  -5   2   -0.08    0.05
  -4  -5   2    0.00    0.05
  -4  -5   2   -0.03    0.06
  -4  -5   2   -0.04    0.04
   3   5  -2    0.05    0.04
   3   5  -2    0.16    0.13
   3   5  -2    0.14    0.04
   3   5  -2    0.10    0.04
   3   5  -2    0.06    0.06
   3   5  -2    0.06    0.04
  -3  -5   2    0.06    0.04
  -3  -5   2   -0.08    0.05
  -3  -5   2   -0.02    0.11
  -3  -5   2   -0.05    0.04
  -3  -5   2   -0.02    0.05
   2   5  -2    0.01    0.04
   2   5  -2    0.01    0.03
   2   5  -2    0.10    0.05
   2   5  -2    0.01    0.03
   2   5  -2    0.05    0.04
  -2  -5   2    0.04    0.03
  -2  -5   2    0.04    0.04
  -2  -5   2    0.07    0.04
  -2  -5   2    0.01    0.03
  -2  -5   2    0.02    0.04
   1   5  -2    0.04    0.04
   1   5  -2    0.03    0.03
   1   5  -2    0.12    0.05
   1   5  -2    0.00    0.03
   1   5  -2   -0.02    0.02
  -1  -5   2    0.02    0.02
  -1  -5   2    0.03    0.04
  -1  -5   2   -0.02    0.03
  -1  -5   2    0.03    0.03
  -1  -5   2   -0.02    0.04
   0   5  -2    0.04    0.04
   0   5  -2    0.04    0.03
   0   5  -2    0.00    0.03
   0   5  -2    0.01    0.02
   0   5  -2    0.00    0.02
   0  -5   2   -0.01    0.04
   0  -5   2    0.00    0.02
   0  -5   2    0.02    0.04
   0  -5   2    0.01    0.03
   0  -5   2    0.00    0.03
  -1   5  -2   -0.03    0.03
  -1   5  -2    0.01    0.02
  -1   5  -2    0.03    0.02
  -1   5  -2    0.00    0.03
  -1   5  -2    0.03    0.04
  -1   5  -2    0.05    0.03
   1  -5   2    0.00    0.03
   1  -5   2   -0.01    0.03
   1  -5   2    0.02    0.03
   1  -5   2    0.01    0.03
   1  -5   2    0.02    0.03
  -2   5  -2   -0.06    0.02
  -2   5  -2    0.02    0.03
  -2   5  -2   -0.03    0.03
   2  -5   2    0.00    0.04
   2  -5   2    0.03    0.05
   2  -5   2   -0.04    0.03
   2  -5   2   -0.04    0.03
  -3   5  -2    0.00    0.04
   3  -5   2   -0.10    0.05
  -4   5  -2    0.04    0.05
  -4   5  -2   -0.06    0.04
  -4   5  -2    0.05    0.06
   4  -5   2    0.09    0.08
  -5   5  -2   -0.06    0.06
  -5   5  -2    0.01    0.04
   5  -5   2   -0.10    0.07
  -6   5  -2   -0.04    0.06
  -6   5  -2   -0.14    0.08
  -6   5  -2   -0.05    0.08
   6  -5   2   -0.06    0.22
   6  -5   2    0.17    0.11
  -7   5  -2   -0.06    0.08
  -7   5  -2    0.04    0.08
  -7   5  -2    0.00    0.07
   7  -5   2   -0.03    0.11
   7  -5   2   -0.10    0.24
  -8   5  -2    0.00    0.07
  -8   5  -2   -0.01    0.07
  -8   5  -2    0.12    0.09
   8  -5   2    0.06    0.15
   8  -5   2    0.17    0.27
  -9   5  -2    0.05    0.09
  -9   5  -2   -0.03    0.10
  -9   5  -2   -0.03    0.07
   9  -5   2    0.14    0.16
   9  -5   2    0.23    0.26
 -10   5  -2    0.03    0.09
 -10   5  -2   -0.02    0.10
  10  -5   2   -0.12    0.16
  10  -5   2    0.08    0.28
 -11   5  -2   -0.16    0.19
  11  -5   2    0.17    0.16
  11  -5   2    0.45    0.35
  10   4  -2    0.04    0.07
  10   4  -2    0.49    0.31
  10   4  -2   -0.06    0.08
  10   4  -2   -0.07    0.08
 -10  -4   2   -0.09    0.10
 -10  -4   2    0.06    0.09
 -10  -4   2    0.05    0.08
 -10  -4   2    0.01    0.08
 -10  -4   2    0.30    0.10
   9   4  -2    1.52    0.16
   9   4  -2    1.10    0.11
   9   4  -2    1.96    0.43
  -9  -4   2    1.17    0.12
  -9  -4   2    1.01    0.15
  -9  -4   2    1.42    0.15
  -9  -4   2    1.05    0.16
  -9  -4   2    1.50    0.15
   8   4  -2    0.36    0.27
   8   4  -2    0.18    0.08
   8   4  -2    0.15    0.06
   8   4  -2    0.13    0.07
  -8  -4   2    0.33    0.09
  -8  -4   2    0.09    0.07
  -8  -4   2    0.16    0.08
  -8  -4   2    0.04    0.09
  -8  -4   2    0.22    0.08
   7   4  -2    0.73    0.12
   7   4  -2    1.09    0.36
   7   4  -2    0.69    0.13
   7   4  -2    0.66    0.09
   7   4  -2    1.03    0.14
  -7  -4   2    0.81    0.10
  -7  -4   2    0.61    0.11
  -7  -4   2    0.82    0.12
  -7  -4   2    0.77    0.10
   6   4  -2    5.79    0.23
   6   4  -2    6.16    0.25
   6   4  -2    6.16    0.24
   6   4  -2    5.52    0.40
   6   4  -2    5.84    0.29
  -6  -4   2    5.97    0.24
  -6  -4   2    5.83    0.27
  -6  -4   2    6.12    0.25
  -6  -4   2    6.14    0.24
  -6  -4   2    6.20    0.24
   5   4  -2    4.10    0.19
   5   4  -2    4.17    0.31
   5   4  -2    4.35    0.20
   5   4  -2    4.23    0.22
   5   4  -2    4.17    0.19
  -5  -4   2    4.16    0.21
  -5  -4   2    3.97    0.18
  -5  -4   2    3.99    0.21
  -5  -4   2    4.23    0.19
  -5  -4   2    4.15    0.18
  -5  -4   2    4.19    0.19
   4   4  -2    0.93    0.11
   4   4  -2    0.91    0.11
   4   4  -2    0.76    0.08
   4   4  -2    0.84    0.09
   4   4  -2    0.86    0.10
  -4  -4   2    0.78    0.17
  -4  -4   2    1.02    0.10
  -4  -4   2    0.81    0.09
  -4  -4   2    0.88    0.08
  -4  -4   2    0.69    0.10
  -4  -4   2    0.88    0.10
  -4  -4   2    0.78    0.09
   3   4  -2    0.55    0.06
   3   4  -2    0.79    0.17
   3   4  -2    0.57    0.08
   3   4  -2    0.58    0.06
   3   4  -2    0.52    0.08
   3   4  -2    0.65    0.09
  -3  -4   2    0.55    0.06
  -3  -4   2    0.92    0.17
  -3  -4   2    0.60    0.08
  -3  -4   2    0.63    0.07
  -3  -4   2    0.60    0.09
   2   4  -2   45.27    1.22
   2   4  -2   45.39    1.21
   2   4  -2   44.31    1.21
   2   4  -2   44.75    1.21
   2   4  -2   45.55    1.23
   2   4  -2   44.64    1.25
  -2  -4   2   43.95    1.21
  -2  -4   2   44.57    1.21
  -2  -4   2   45.28    1.21
  -2  -4   2   44.82    1.21
  -2  -4   2   46.22    1.23
  -2  -4   2   44.11    1.25
   1   4  -2   50.12    1.35
   1   4  -2   50.27    1.35
   1   4  -2   52.36    1.35
   1   4  -2   49.50    1.34
   1   4  -2   48.69    1.35
  -1  -4   2   49.32    1.34
  -1  -4   2   49.42    1.35
  -1  -4   2   50.74    1.35
  -1  -4   2   50.39    1.35
  -1  -4   2   51.62    1.35
   0   4  -2    2.18    0.09
   0   4  -2    2.47    0.10
   0   4  -2    2.19    0.09
   0   4  -2    2.20    0.10
   0   4  -2    2.35    0.11
   0  -4   2    2.25    0.10
   0  -4   2    2.30    0.09
   0  -4   2    2.22    0.09
   0  -4   2    2.23    0.10
   0  -4   2    2.21    0.09
   0  -4   2    2.11    0.10
  -1   4  -2   90.58    2.42
  -1   4  -2   91.04    2.42
  -1   4  -2   91.97    2.43
  -1   4  -2   90.87    2.42
   1  -4   2   90.68    2.42
   1  -4   2   92.76    2.44
   1  -4   2   91.19    2.42
   1  -4   2   94.08    2.41
  -2   4  -2    0.92    0.09
  -2   4  -2    0.91    0.06
  -2   4  -2    0.99    0.06
   2  -4   2    0.83    0.09
   2  -4   2    0.94    0.14
   2  -4   2    0.94    0.06
   2  -4   2    0.83    0.10
   2  -4   2    0.84    0.05
  -3   4  -2    4.20    0.19
  -3   4  -2    4.18    0.17
   3  -4   2    4.27    0.25
   3  -4   2    4.29    0.19
  -4   4  -2   18.38    0.58
  -4   4  -2   18.51    0.54
  -4   4  -2   17.13    0.59
   4  -4   2   18.62    0.58
   4  -4   2   17.40    0.66
  -5   4  -2    1.14    0.12
  -5   4  -2    1.46    0.11
  -5   4  -2    1.38    0.17
   5  -4   2    1.24    0.16
   5  -4   2    1.05    0.25
  -6   4  -2    3.57    0.26
  -6   4  -2    3.80    0.19
  -6   4  -2    3.95    0.23
   6  -4   2    4.17    0.25
   6  -4   2    3.95    0.36
  -7   4  -2    0.09    0.08
  -7   4  -2    0.21    0.08
  -7   4  -2    0.07    0.06
   7  -4   2    0.05    0.27
   7  -4   2    0.06    0.12
  -8   4  -2    0.68    0.13
  -8   4  -2    0.73    0.15
   8  -4   2    1.01    0.19
  -9   4  -2    5.07    0.30
  -9   4  -2    5.31    0.25
  -9   4  -2    4.52    0.32
   9  -4   2    5.31    0.35
   9  -4   2    5.27    0.46
 -10   4  -2    0.06    0.09
  10  -4   2    0.22    0.30
  10  -4   2    0.18    0.17
 -11   4  -2    0.09    0.13
  11  -4   2    0.35    0.32
  11  -4   2    0.33    0.18
  11   3  -2    0.00    0.09
 -11  -3   2    0.25    0.12
 -11  -3   2   -0.10    0.08
 -11  -3   2   -0.16    0.10
  10   3  -2    0.01    0.07
  10   3  -2    0.06    0.28
 -10  -3   2    0.18    0.08
 -10  -3   2    0.00    0.09
 -10  -3   2    0.12    0.08
 -10  -3   2    0.16    0.08
 -10  -3   2    0.00    0.07
   9   3  -2    0.04    0.25
   9   3  -2   -0.06    0.07
   9   3  -2   -0.09    0.06
   9   3  -2   -0.01    0.07
  -9  -3   2   -0.06    0.08
  -9  -3   2   -0.10    0.06
  -9  -3   2    0.02    0.07
  -9  -3   2    0.07    0.07
  -9  -3   2   -0.16    0.07
   8   3  -2    0.01    0.05
   8   3  -2    0.03    0.07
   8   3  -2    0.03    0.07
   8   3  -2    0.01    0.25
  -8  -3   2    0.13    0.07
  -8  -3   2    0.21    0.07
  -8  -3   2   -0.02    0.07
  -8  -3   2    0.18    0.07
  -8  -3   2    0.03    0.07
   7   3  -2   -0.03    0.05
   7   3  -2   -0.03    0.08
   7   3  -2    0.12    0.06
  -7  -3   2    0.06    0.07
  -7  -3   2    0.06    0.06
  -7  -3   2   -0.02    0.07
  -7  -3   2    0.10    0.06
  -7  -3   2    0.00    0.06
   6   3  -2    0.04    0.06
   6   3  -2    0.02    0.05
   6   3  -2   -0.05    0.07
   6   3  -2    0.01    0.06
   6   3  -2   -0.25    0.19
  -6  -3   2   -0.05    0.05
  -6  -3   2    0.03    0.05
  -6  -3   2    0.14    0.06
  -6  -3   2    0.00    0.05
  -6  -3   2   -0.04    0.06
   5   3  -2   -0.08    0.17
   5   3  -2    0.06    0.05
   5   3  -2    0.01    0.05
   5   3  -2   -0.04    0.05
  -5  -3   2    0.02    0.04
  -5  -3   2   -0.09    0.06
  -5  -3   2   -0.05    0.05
  -5  -3   2   -0.02    0.06
  -5  -3   2   -0.03    0.05
  -5  -3   2    0.09    0.05
  -5  -3   2    0.07    0.17
   4   3  -2   -0.08    0.04
   4   3  -2   -0.04    0.04
   4   3  -2   -0.03    0.13
   4   3  -2   -0.10    0.04
  -4  -3   2   -0.01    0.04
  -4  -3   2   -0.10    0.04
  -4  -3   2   -0.10    0.04
  -4  -3   2    0.04    0.14
  -4  -3   2    0.00    0.05
  -4  -3   2    0.00    0.04
   3   3  -2    0.01    0.04
   3   3  -2    0.02    0.03
   3   3  -2   -0.06    0.10
   3   3  -2    0.01    0.03
   3   3  -2   -0.04    0.03
   3   3  -2    0.04    0.04
  -3  -3   2    0.01    0.04
  -3  -3   2   -0.02    0.11
  -3  -3   2    0.02    0.03
  -3  -3   2   -0.03    0.04
  -3  -3   2   -0.01    0.05
  -3  -3   2    0.12    0.07
   2   3  -2    0.02    0.03
   2   3  -2   -0.03    0.08
   2   3  -2    0.04    0.04
   2   3  -2    0.06    0.04
   2   3  -2    0.02    0.03
   2   3  -2    0.12    0.05
  -2  -3   2    0.05    0.03
  -2  -3   2    0.03    0.03
  -2  -3   2    0.01    0.04
  -2  -3   2    0.05    0.03
  -2  -3   2   -0.03    0.10
  -2  -3   2    0.02    0.02
   1   3  -2    0.01    0.03
   1   3  -2   -0.02    0.02
   1   3  -2    0.07    0.04
   1   3  -2   -0.01    0.02
   1   3  -2    0.02    0.03
  -1  -3   2    0.00    0.02
  -1  -3   2    0.01    0.03
  -1  -3   2    0.02    0.04
  -1  -3   2    0.00    0.02
  -1  -3   2    0.01    0.03
   0   3  -2    0.00    0.01
   0   3  -2    0.06    0.03
   0   3  -2    0.01    0.03
   0   3  -2    0.01    0.02
   0   3  -2    0.03    0.02
   0  -3   2    0.01    0.03
   0  -3   2    0.00    0.01
   0  -3   2    0.01    0.02
   0  -3   2    0.03    0.02
   0  -3   2    0.02    0.02
  -1   3  -2    0.11    0.02
  -1   3  -2    0.13    0.02
  -1   3  -2    0.14    0.03
  -1   3  -2    0.20    0.03
  -1   3  -2    0.11    0.03
   1  -3   2    0.16    0.02
   1  -3   2    0.11    0.03
   1  -3   2    0.20    0.03
   1  -3   2    0.10    0.03
  -2   3  -2   -0.03    0.02
  -2   3  -2    0.00    0.03
  -2   3  -2    0.00    0.02
   2  -3   2   -0.05    0.03
   2  -3   2   -0.03    0.04
   2  -3   2    0.02    0.13
   3  -3   2    2.87    0.15
   4  -3   2    2.67    0.17
   4  -3   2    3.13    0.27
  -6   3  -2   -0.11    0.07
  -6   3  -2   -0.05    0.06
  -6   3  -2   -0.10    0.05
   6  -3   2    0.04    0.10
   6  -3   2   -0.12    0.23
  -7   3  -2    0.05    0.09
  -7   3  -2    0.23    0.09
   7  -3   2    0.77    0.30
   7  -3   2    0.26    0.13
  -8   3  -2   -0.09    0.08
  -8   3  -2    0.02    0.07
   8  -3   2   -0.06    0.13
   8  -3   2    0.04    0.24
  -9   3  -2    0.05    0.09
  -9   3  -2    0.08    0.10
   9  -3   2    0.33    0.31
   9  -3   2   -0.08    0.14
 -10   3  -2   -0.02    0.10
  10  -3   2   -0.15    0.14
  10  -3   2    0.16    0.28
 -11   3  -2   -0.13    0.11
  11  -3   2    0.31    0.32
  11  -3   2   -0.14    0.15
  11   2  -2    0.56    0.10
 -11  -2   2    0.42    0.13
 -11  -2   2    0.73    0.13
 -11  -2   2    0.40    0.10
  10   2  -2    0.06    0.08
  10   2  -2    0.33    0.29
 -10  -2   2   -0.08    0.09
 -10  -2   2    0.32    0.08
 -10  -2   2    0.19    0.10
 -10  -2   2    0.17    0.10
   9   2  -2   -0.03    0.05
   9   2  -2    0.07    0.27
   9   2  -2    0.00    0.06
  -9  -2   2   -0.09    0.07
  -9  -2   2    0.03    0.06
  -9  -2   2    0.02    0.07
  -9  -2   2    0.05    0.08
  -9  -2   2    0.09    0.08
   8   2  -2   -0.07    0.22
   8   2  -2   -0.03    0.05
   8   2  -2   -0.12    0.06
   8   2  -2    0.03    0.07
  -8  -2   2    0.03    0.07
  -8  -2   2   -0.03    0.06
  -8  -2   2    0.00    0.07
  -8  -2   2    0.03    0.06
  -8  -2   2    0.02    0.07
   7   2  -2    0.26    0.32
   7   2  -2    0.64    0.08
   7   2  -2    0.56    0.12
   7   2  -2    0.55    0.07
   7   2  -2    0.44    0.09
  -7  -2   2    0.49    0.08
  -7  -2   2    0.35    0.10
  -7  -2   2    0.54    0.09
  -7  -2   2    0.64    0.08
  -7  -2   2    0.73    0.08
   6   2  -2    9.93    0.45
   6   2  -2    9.74    0.32
   6   2  -2    9.93    0.32
   6   2  -2    9.46    0.50
   6   2  -2   10.18    0.35
  -6  -2   2    9.80    0.38
  -6  -2   2   10.04    0.32
  -6  -2   2   10.15    0.33
  -6  -2   2   10.02    0.33
  -6  -2   2   10.47    0.51
  -6  -2   2    9.91    0.32
   5   2  -2    1.13    0.13
   5   2  -2    0.94    0.23
   5   2  -2    1.49    0.10
   5   2  -2    1.45    0.10
  -5  -2   2    1.29    0.22
  -5  -2   2    1.58    0.11
  -5  -2   2    1.45    0.11
  -5  -2   2    1.46    0.16
  -5  -2   2    1.38    0.11
   4   2  -2    3.76    0.15
   4   2  -2    2.75    0.14
   4   2  -2    3.19    0.24
   4   2  -2    2.91    0.13
   4   2  -2    3.48    0.17
  -4  -2   2    3.33    0.16
  -4  -2   2    3.15    0.14
  -4  -2   2    3.32    0.17
  -4  -2   2    2.79    0.14
  -4  -2   2    3.02    0.24
  -4  -2   2    2.92    0.13
  -4  -2   2    3.08    0.15
   3   2  -2   36.01    1.00
   3   2  -2   36.88    0.97
   3   2  -2   35.80    0.97
   3   2  -2   35.25    1.06
   3   2  -2   35.17    0.97
   3   2  -2   35.80    0.99
  -3  -2   2   35.89    0.97
  -3  -2   2   35.69    1.07
  -3  -2   2   34.96    0.97
  -3  -2   2   36.93    1.00
  -3  -2   2   34.97    1.00
  -3  -2   2   36.56    0.97
   2   2  -2  139.55    3.76
   2   2  -2  142.95    3.70
   2   2  -2  142.80    3.70
   2   2  -2  138.90    3.70
  -2  -2   2  137.19    3.76
  -2  -2   2  143.94    3.72
  -2  -2   2  140.68    3.70
  -2  -2   2  139.50    3.70
  -2  -2   2  140.66    3.70
   1   2  -2   34.20    0.96
   1   2  -2   37.01    0.96
   1   2  -2   38.01    0.95
   1   2  -2   34.95    0.95
   1   2  -2   33.66    0.95
  -1  -2   2   37.39    0.95
  -1  -2   2   32.85    0.96
  -1  -2   2   34.66    0.95
  -1  -2   2   37.49    0.95
   0   2  -2   27.09    0.71
   0   2  -2   30.22    0.72
   0   2  -2   25.11    0.71
   0   2  -2   26.53    0.71
   0   2  -2   24.78    0.71
   0  -2   2   27.11    0.71
   0  -2   2   23.12    0.71
   0  -2   2   27.96    0.71
   0  -2   2   26.69    0.71
  -1   2  -2   48.11    1.27
  -1   2  -2   48.39    1.27
  -1   2  -2   47.79    1.27
  -1   2  -2   48.13    1.27
   1  -2   2   49.13    1.27
   1  -2   2   47.15    1.27
  -2   2  -2   27.74    0.76
  -2   2  -2   28.13    0.79
  -2   2  -2   28.16    0.76
   2  -2   2   27.78    0.76
   2  -2   2   28.40    0.83
   2  -2   2   28.44    0.76
   2  -2   2   29.88    0.79
  -3   2  -2   98.03    2.72
  -3   2  -2   98.77    2.69
   3  -2   2  104.36    2.73
   3  -2   2  104.30    2.80
   3  -2   2  102.47    2.67
  -4   2  -2   10.74    0.37
  -4   2  -2   11.35    0.34
  -4   2  -2   11.23    0.34
   4  -2   2   11.13    0.47
   4  -2   2   11.82    0.40
  -5   2  -2    8.90    0.30
  -5   2  -2    8.56    0.35
  -5   2  -2    8.77    0.35
   5  -2   2   10.35    0.37
   5  -2   2    9.97    0.48
   6  -2   2    0.76    0.13
   6  -2   2    0.54    0.27
  -7   2  -2    4.83    0.27
  -7   2  -2    4.20    0.21
   7  -2   2    5.70    0.31
   7  -2   2    5.65    0.45
  -8   2  -2    2.41    0.23
   8  -2   2    2.18    0.34
   8  -2   2    2.27    0.37
  -9   2  -2    3.34    0.25
   9  -2   2    3.45    0.29
   9  -2   2    3.67    0.43
 -10   2  -2    0.24    0.11
  10  -2   2    0.56    0.37
  10  -2   2    0.54    0.18
 -11   2  -2    0.45    0.13
  11  -2   2    0.41    0.19
  11  -2   2    0.56    0.36
 -11  -1   2   -0.16    0.11
 -11  -1   2    0.33    0.10
  10   1  -2    0.04    0.08
  10   1  -2    0.11    0.27
 -10  -1   2    0.19    0.08
 -10  -1   2    0.03    0.07
 -10  -1   2   -0.02    0.10
 -10  -1   2   -0.08    0.08
   9   1  -2    0.14    0.25
   9   1  -2   -0.02    0.06
  -9  -1   2   -0.11    0.08
  -9  -1   2    0.01    0.07
  -9  -1   2    0.01    0.06
   8   1  -2   -0.15    0.25
   8   1  -2    0.03    0.06
  -8  -1   2    0.02    0.09
  -8  -1   2    0.00    0.06
   7   1  -2    0.04    0.04
   7   1  -2   -0.02    0.07
   7   1  -2    0.09    0.05
  -7  -1   2   -0.13    0.07
  -7  -1   2    0.12    0.06
  -7  -1   2    0.05    0.05
  -7  -1   2    0.04    0.23
   6   1  -2    0.01    0.04
   6   1  -2   -0.02    0.05
   6   1  -2   -0.06    0.21
   6   1  -2    0.02    0.05
   6   1  -2    0.03    0.07
  -6  -1   2   -0.05    0.06
  -6  -1   2    0.17    0.05
  -6  -1   2    0.12    0.22
  -6  -1   2    0.14    0.05
   5   1  -2   -0.02    0.05
   5   1  -2    0.06    0.04
   5   1  -2   -0.07    0.05
   5   1  -2   -0.18    0.17
   5   1  -2   -0.01    0.03
  -5  -1   2    0.02    0.04
  -5  -1   2    0.08    0.04
  -5  -1   2   -0.03    0.06
  -5  -1   2   -0.12    0.18
   4   1  -2    0.01    0.04
   4   1  -2    0.04    0.14
   4   1  -2    0.11    0.04
  -4  -1   2    0.16    0.07
  -4  -1   2    0.34    0.15
  -4  -1   2    0.21    0.06
   2   1  -2    0.00    0.09
   2   1  -2    0.04    0.03
   2   1  -2    0.04    0.03
   2   1  -2    0.04    0.03
   2   1  -2    0.01    0.03
  -2  -1   2    0.00    0.03
  -2  -1   2   -0.09    0.10
  -2  -1   2    0.06    0.03
  -2  -1   2    0.02    0.03
  -2  -1   2    0.05    0.03
   1   1  -2    0.02    0.01
   1   1  -2    0.04    0.01
   1   1  -2    0.03    0.02
   1   1  -2    0.01    0.01
   1   1  -2    0.08    0.02
  -1  -1   2    0.03    0.02
  -1  -1   2    0.01    0.02
  -1  -1   2    0.01    0.01
  -1  -1   2    0.07    0.02
  -1  -1   2    0.02    0.01
  -1   1  -2   -0.01    0.01
  -1   1  -2    0.00    0.01
  -1   1  -2    0.03    0.02
  -1   1  -2    0.00    0.01
   1  -1   2   -0.01    0.02
   1  -1   2    0.01    0.01
   1  -1   2    0.01    0.01
   1  -1   2    0.04    0.02
   1  -1   2    0.00    0.01
   2  -1   2    0.82    0.08
  -3   1  -2    0.12    0.05
   3  -1   2    0.11    0.15
  -4   1  -2    2.18    0.10
  -4   1  -2    2.32    0.14
  -4   1  -2    2.51    0.15
  -4   1  -2    2.72    0.11
   4  -1   2    2.29    0.15
   4  -1   2    2.17    0.10
   4  -1   2    2.32    0.24
   4  -1   2    1.91    0.10
  -6   1  -2    0.08    0.06
  -6   1  -2    0.01    0.07
  -6   1  -2    0.15    0.05
  -7   1  -2    1.20    0.17
   7  -1   2    1.59    0.21
   7  -1   2    1.89    0.34
  -8   1  -2    0.03    0.07
   8  -1   2    0.04    0.28
  -9   1  -2   -0.01    0.08
   9  -1   2   -0.20    0.30
   9  -1   2    0.05    0.14
 -10   1  -2    0.13    0.08
 -10   1  -2    0.02    0.09
  10  -1   2    0.42    0.35
  10  -1   2    0.07    0.14
 -11   1  -2   -0.08    0.10
  11  -1   2    0.37    0.32
 -11   0   2   -0.17    0.13
  10   0  -2    1.10    0.15
  10   0  -2    1.98    0.46
 -10   0   2    0.72    0.14
 -10   0   2    1.14    0.18
   9   0  -2    0.16    0.08
   9   0  -2    0.00    0.27
  -9   0   2   -0.02    0.08
  -9   0   2    0.17    0.09
   8   0  -2    0.17    0.08
   8   0  -2    0.16    0.27
  -8   0   2   -0.02    0.08
  -8   0   2    0.24    0.08
   7   0  -2    4.53    0.22
   7   0  -2    3.71    0.38
  -7   0   2    4.72    0.38
  -7   0   2    4.09    0.24
   6   0  -2    1.60    0.28
   6   0  -2    2.06    0.18
   6   0  -2    2.32    0.15
  -6   0   2    2.04    0.34
  -6   0   2    2.17    0.16
   5   0  -2    3.89    0.23
   5   0  -2    3.62    0.19
   5   0  -2    3.85    0.20
   5   0  -2    3.45    0.30
  -5   0   2    3.75    0.30
  -5   0   2    3.96    0.19
  -5   0   2    3.85    0.17
  -5   0   2    3.70    0.20
   4   0  -2   64.09    1.77
   4   0  -2   64.67    1.86
   4   0  -2   66.75    1.75
   4   0  -2   65.22    1.77
  -4   0   2   64.05    1.76
  -4   0   2   65.37    1.87
  -4   0   2   61.90    1.77
  -4   0   2   64.88    1.75
  -4   0   2   64.96    1.72
  -4   0   2   64.03    1.72
   3   0  -2    7.05    0.24
   3   0  -2    8.37    0.26
   3   0  -2    8.48    0.27
   3   0  -2    7.84    0.34
   3   0  -2    8.28    0.29
  -3   0   2    8.44    0.24
  -3   0   2    8.18    0.28
  -3   0   2    8.64    0.26
  -3   0   2    8.15    0.24
  -3   0   2    7.99    0.35
  -3   0   2    8.14    0.27
   2   0  -2   48.30    1.29
   2   0  -2   45.17    1.27
   2   0  -2   50.29    1.30
  -2   0   2   48.50    1.29
  -2   0   2   47.90    1.29
  -2   0   2   48.54    1.31
  -2   0   2   48.35    1.27
  -2   0   2   48.37    1.35
  -2   0   2   48.66    1.27
  -2   0   2   46.89    1.30
   1   0  -2   19.91    0.55
   1   0  -2   20.53    0.54
   1   0  -2   20.17    0.54
  -1   0   2   19.82    0.53
  -1   0   2   20.04    0.54
  -1   0   2   19.84    0.54
  -1   0   2   20.41    0.54
  -1   0   2   20.10    0.54
  -1   0   2   19.66    0.55
  -1   0  -2    5.51    0.16
  -1   0  -2    5.22    0.15
  -1   0  -2    5.32    0.15
  -1   0  -2    5.26    0.15
  -1   0  -2    5.13    0.15
   1   0   2    5.28    0.15
   1   0   2    5.36    0.16
   1   0   2    5.32    0.15
   1   0   2    4.91    0.15
   1   0   2    4.92    0.15
  -3   0  -2    1.94    0.10
  -3   0  -2    1.73    0.10
  -3   0  -2    2.02    0.11
  -3   0  -2    1.88    0.13
  -3   0  -2    1.70    0.09
  -3   0  -2    1.63    0.09
   3   0   2    1.76    0.21
   3   0   2    1.81    0.09
   3   0   2    1.63    0.09
  -4   0  -2   10.08    0.30
  -4   0  -2    9.83    0.30
  -4   0  -2    9.85    0.30
  -4   0  -2    9.44    0.30
  -4   0  -2    9.85    0.34
  -4   0  -2    9.88    0.35
   4   0   2    9.75    0.30
   4   0   2   10.12    0.45
   4   0   2   10.41    0.35
   4   0   2    9.99    0.30
  -5   0  -2   62.74    1.68
  -5   0  -2   63.22    1.75
  -5   0  -2   59.96    1.74
  -5   0  -2   62.70    1.68
  -5   0  -2   63.81    1.69
   5   0   2   62.41    1.68
   5   0   2   63.38    1.88
   5   0   2   63.68    1.75
   5   0   2   62.63    1.68
  -6   0  -2   20.38    0.65
  -6   0  -2   19.52    0.58
  -6   0  -2   19.61    0.58
  -6   0  -2   19.46    0.57
  -6   0  -2   19.98    0.58
   6   0   2   20.16    0.80
   6   0   2   19.22    0.57
   6   0   2   20.76    0.66
  -7   0  -2    0.27    0.07
  -7   0  -2    0.30    0.13
  -7   0  -2    0.36    0.08
  -7   0  -2    0.29    0.09
   7   0   2    0.37    0.30
   8   0   2    0.44    0.30
   8   0   2    0.56    0.20
  -9   0  -2    0.12    0.07
  -9   0  -2    0.04    0.08
   9   0   2    0.22    0.14
   9   0   2    0.22    0.33
 -10   0  -2    0.13    0.10
 -10   0  -2    0.24    0.08
 -10   0  -2    0.31    0.12
  10   0   2    0.73    0.35
 -11   0  -2   -0.01    0.11
 -11   0  -2    0.46    0.12
 -11   0  -2   -0.08    0.08
  11   0   2    0.16    0.36
 -11   1   2    0.04    0.10
  10  -1  -2    0.39    0.28
 -10   1   2   -0.03    0.08
 -10   1   2   -0.12    0.10
   9  -1  -2   -0.13    0.26
   9  -1  -2   -0.01    0.06
  -9   1   2   -0.02    0.08
  -9   1   2   -0.05    0.07
   8  -1  -2    0.22    0.28
   8  -1  -2    0.02    0.07
  -8   1   2    0.26    0.08
  -8   1   2    0.13    0.24
  -8   1   2    0.12    0.09
   7  -1  -2    0.05    0.11
   7  -1  -2   -0.25    0.23
   7  -1  -2    0.03    0.06
  -7   1   2    0.04    0.08
  -7   1   2    0.26    0.26
  -7   1   2   -0.04    0.07
  -7   1   2    0.01    0.08
   6  -1  -2   -0.07    0.05
   6  -1  -2    0.00    0.08
   6  -1  -2   -0.16    0.20
  -6   1   2   -0.11    0.06
  -6   1   2    0.00    0.06
  -6   1   2   -0.04    0.05
  -6   1   2    0.15    0.41
  -5   1   2    0.05    0.06
  -5   1   2    0.17    0.06
  -5   1   2    0.07    0.07
  -5   1   2    0.28    0.21
   4  -1  -2   16.53    0.62
  -4   1   2   17.40    0.64
  -4   1   2   19.54    0.55
  -4   1   2   17.32    0.53
  -4   1   2   17.58    0.55
  -4   1   2   16.39    0.58
   3  -1  -2   -0.05    0.04
   3  -1  -2    0.09    0.03
   3  -1  -2   -0.03    0.03
  -3   1   2   -0.08    0.05
  -3   1   2   -0.01    0.03
  -3   1   2   -0.01    0.04
   2  -1  -2    0.02    0.03
   2  -1  -2    0.03    0.03
   2  -1  -2   -0.01    0.04
   2  -1  -2   -0.05    0.03
  -2   1   2    0.06    0.02
  -2   1   2    0.02    0.02
  -2   1   2   -0.01    0.03
  -2   1   2   -0.08    0.09
   1  -1  -2    0.10    0.02
   1  -1  -2    0.11    0.03
   1  -1  -2    0.11    0.01
  -1   1   2    0.09    0.01
  -1   1   2    0.17    0.02
  -1   1   2    0.09    0.02
  -1   1   2    0.08    0.02
  -1   1   2    0.09    0.01
  -1   1   2    0.08    0.02
   0  -1  -2    0.00    0.01
   0  -1  -2    0.00    0.01
   0   1   2    0.00    0.01
   0   1   2    0.00    0.01
   0   1   2    0.01    0.02
  -1  -1  -2    0.05    0.02
  -1  -1  -2    0.05    0.02
  -1  -1  -2    0.04    0.02
  -1  -1  -2    0.04    0.02
   1   1   2    0.05    0.02
   1   1   2    0.05    0.02
   1   1   2    0.00    0.02
   1   1   2    0.07    0.02
   1   1   2    0.04    0.02
  -2  -1  -2    0.00    0.03
  -2  -1  -2   -0.06    0.03
  -2  -1  -2   -0.07    0.04
  -2  -1  -2   -0.08    0.03
  -2  -1  -2   -0.04    0.04
   2   1   2   -0.05    0.04
   2   1   2   -0.06    0.03
   2   1   2   -0.05    0.03
  -3  -1  -2    0.00    0.05
   3   1   2    0.00    0.04
   3   1   2   -0.09    0.15
   3   1   2    0.10    0.06
   3   1   2    0.01    0.04
   3   1   2    0.03    0.04
   4   1   2    1.45    0.13
  -5  -1  -2    0.04    0.04
  -5  -1  -2   -0.01    0.05
  -5  -1  -2   -0.05    0.06
  -5  -1  -2    0.04    0.05
  -5  -1  -2   -0.07    0.06
  -5  -1  -2   -0.01    0.04
   5   1   2    0.08    0.22
   5   1   2    0.01    0.09
   5   1   2    0.00    0.04
   5   1   2   -0.08    0.05
  -6  -1  -2    0.00    0.06
  -6  -1  -2    0.03    0.06
  -6  -1  -2    0.02    0.06
  -6  -1  -2    0.11    0.06
  -6  -1  -2    0.10    0.07
   6   1   2    0.00    0.05
   6   1   2    0.02    0.25
   6   1   2    0.25    0.10
  -7  -1  -2    0.55    0.09
  -7  -1  -2    0.99    0.13
  -7  -1  -2    0.96    0.13
  -7  -1  -2    0.57    0.11
  -7  -1  -2    0.82    0.12
   7   1   2    1.21    0.19
  -8  -1  -2    0.20    0.08
  -8  -1  -2    0.30    0.09
  -8  -1  -2    0.05    0.07
  -8  -1  -2    0.13    0.07
  -8  -1  -2    0.12    0.09
   8   1   2    0.47    0.32
   8   1   2    0.22    0.17
   8   1   2    0.05    0.06
   8   1   2    0.04    0.06
  -9  -1  -2    0.05    0.07
  -9  -1  -2    0.02    0.06
  -9  -1  -2    0.05    0.07
  -9  -1  -2    0.07    0.07
  -9  -1  -2   -0.02    0.09
   9   1   2    0.01    0.30
   9   1   2   -0.04    0.06
 -10  -1  -2    0.15    0.08
 -10  -1  -2    0.02    0.09
 -10  -1  -2    0.09    0.11
 -10  -1  -2   -0.01    0.08
  10   1   2    0.22    0.33
 -11  -1  -2   -0.04    0.11
 -11  -1  -2   -0.02    0.09
 -11  -1  -2    0.40    0.13
  11   1   2    0.43    0.37
 -11   2   2    0.38    0.11
 -10   2   2    0.41    0.12
 -10   2   2    0.79    0.13
   9  -2  -2    0.02    0.25
  -9   2   2    0.15    0.10
  -9   2   2    0.10    0.08
   8  -2  -2    1.50    0.21
   8  -2  -2    1.06    0.14
   8  -2  -2    1.49    0.35
  -8   2   2    1.05    0.15
  -8   2   2    1.21    0.19
  -8   2   2    1.34    0.16
   7  -2  -2    0.32    0.08
   7  -2  -2    0.40    0.27
   7  -2  -2    0.50    0.14
  -7   2   2    0.23    0.09
  -7   2   2    0.41    0.09
  -7   2   2    0.89    0.29
   6  -2  -2    1.52    0.26
   6  -2  -2    1.96    0.17
   6  -2  -2    2.11    0.13
  -6   2   2    2.01    0.17
  -6   2   2    1.54    0.15
  -6   2   2    1.76    0.14
   5  -2  -2    0.70    0.12
   5  -2  -2    0.67    0.10
   5  -2  -2    1.13    0.26
  -5   2   2    0.42    0.08
  -5   2   2    0.83    0.14
  -5   2   2    0.65    0.11
  -5   2   2    0.54    0.08
  -5   2   2    1.12    0.27
   4  -2  -2    6.33    0.24
   4  -2  -2    5.93    0.33
   4  -2  -2    6.60    0.26
  -4   2   2    6.30    0.25
  -4   2   2    6.09    0.24
  -4   2   2    6.74    0.25
  -4   2   2    6.51    0.23
  -4   2   2    5.84    0.34
   3  -2  -2  163.84    4.25
   3  -2  -2  163.33    4.23
   3  -2  -2  158.65    4.30
  -3   2   2  159.04    4.22
  -3   2   2  161.63    4.23
  -3   2   2  156.68    4.23
  -3   2   2  153.78    4.30
  -3   2   2  160.02    4.23
   2  -2  -2   35.80    0.99
   2  -2  -2   36.66    0.99
   2  -2  -2   37.37    0.99
  -2   2   2   35.46    0.99
  -2   2   2   35.64    0.97
  -2   2   2   37.94    0.99
  -2   2   2   35.32    1.04
  -2   2   2   35.09    0.99
   1  -2  -2   35.76    0.93
   1  -2  -2   34.91    0.90
   1  -2  -2   33.01    0.90
   1  -2  -2   36.76    0.91
  -1   2   2   33.45    0.91
  -1   2   2   32.23    0.94
  -1   2   2   33.23    0.90
  -1   2   2   33.10    0.90
   0  -2  -2    7.22    0.22
   0  -2  -2    7.32    0.22
   0  -2  -2    8.22    0.22
   0  -2  -2    8.99    0.23
   0   2   2    8.10    0.22
   0   2   2    7.26    0.22
   0   2   2    7.53    0.22
   0   2   2    7.97    0.22
  -1  -2  -2   20.52    0.57
  -1  -2  -2   20.56    0.57
  -1  -2  -2   20.40    0.56
  -1  -2  -2   20.48    0.57
   1   2   2   20.21    0.56
   1   2   2   20.46    0.57
   1   2   2   21.30    0.57
   1   2   2   21.23    0.57
  -2  -2  -2   20.26    0.58
  -2  -2  -2   19.86    0.56
  -2  -2  -2   19.92    0.56
  -2  -2  -2   20.69    0.57
  -2  -2  -2   20.02    0.56
  -2  -2  -2   19.82    0.57
   2   2   2   20.47    0.56
   2   2   2   20.73    0.57
   2   2   2   21.01    0.57
   2   2   2   20.84    0.56
   2   2   2   19.64    0.56
  -3  -2  -2   65.49    1.73
  -3  -2  -2   65.54    1.74
  -3  -2  -2   64.34    1.73
  -3  -2  -2   61.63    1.75
  -3  -2  -2   64.22    1.82
  -3  -2  -2   63.29    1.78
   3   2   2   67.03    1.83
   3   2   2   66.66    1.73
   3   2   2   65.56    1.73
   3   2   2   62.96    1.73
   3   2   2   66.29    1.73
  -4  -2  -2   34.61    1.03
  -4  -2  -2   36.43    1.01
  -4  -2  -2   36.17    1.01
  -4  -2  -2   36.32    1.00
  -4  -2  -2   36.38    1.05
  -4  -2  -2   36.52    1.00
   4   2   2   37.58    1.15
   4   2   2   37.86    1.05
   4   2   2   36.56    1.00
   4   2   2   37.28    1.01
  -5  -2  -2    2.09    0.15
  -5  -2  -2    2.37    0.13
  -5  -2  -2    2.55    0.13
  -5  -2  -2    2.23    0.13
  -5  -2  -2    1.99    0.16
  -5  -2  -2    2.20    0.13
   5   2   2    2.04    0.28
   5   2   2    1.99    0.17
   5   2   2    2.13    0.14
   5   2   2    2.28    0.12
  -6  -2  -2    2.51    0.16
  -6  -2  -2    2.30    0.18
  -6  -2  -2    2.23    0.14
  -6  -2  -2    2.42    0.14
  -6  -2  -2    2.39    0.15
   6   2   2    2.22    0.21
   6   2   2    1.93    0.33
   6   2   2    2.50    0.19
  -7  -2  -2    3.30    0.19
  -7  -2  -2    3.00    0.17
  -7  -2  -2    2.97    0.18
  -7  -2  -2    2.78    0.21
  -7  -2  -2    2.79    0.17
   7   2   2    2.82    0.39
   7   2   2    3.22    0.23
   7   2   2    3.14    0.17
   7   2   2    2.84    0.16
  -8  -2  -2    8.00    0.31
  -8  -2  -2    8.45    0.31
  -8  -2  -2    8.08    0.38
  -8  -2  -2    9.31    0.44
  -8  -2  -2    8.43    0.32
   8   2   2    7.79    0.30
   8   2   2    8.74    0.57
   8   2   2    7.73    0.30
  -9  -2  -2    1.00    0.14
  -9  -2  -2    0.96    0.13
  -9  -2  -2    1.36    0.15
  -9  -2  -2    1.06    0.11
  -9  -2  -2    1.11    0.17
   9   2   2    1.60    0.39
   9   2   2    1.07    0.14
 -10  -2  -2    0.06    0.10
 -10  -2  -2    0.10    0.08
 -10  -2  -2    0.35    0.09
 -10  -2  -2    0.20    0.08
 -10  -2  -2    0.15    0.09
  10   2   2    0.04    0.07
  10   2   2    0.38    0.36
 -11   3   2    0.13    0.10
 -10   3   2   -0.04    0.10
 -10   3   2   -0.07    0.08
   9  -3  -2   -0.13    0.11
   9  -3  -2   -0.21    0.24
  -9   3   2    0.03    0.09
  -9   3   2    0.03    0.08
  -9   3   2    0.00    0.09
   8  -3  -2    0.13    0.16
  -8   3   2    0.16    0.08
  -8   3   2    0.05    0.08
  -8   3   2   -0.14    0.08
   7  -3  -2   -0.10    0.11
   7  -3  -2   -0.04    0.05
   7  -3  -2   -0.32    0.21
  -7   3   2   -0.12    0.24
  -7   3   2   -0.07    0.06
  -7   3   2   -0.10    0.07
  -7   3   2   -0.08    0.07
   6  -3  -2   -0.19    0.18
   6  -3  -2   -0.09    0.04
   6  -3  -2   -0.10    0.09
  -6   3   2   -0.03    0.06
  -6   3   2   -0.10    0.06
  -6   3   2   -0.15    0.39
   5  -3  -2   -0.06    0.08
   5  -3  -2    0.02    0.05
   5  -3  -2   -0.11    0.16
  -5   3   2   -0.23    0.19
  -5   3   2    0.02    0.05
  -5   3   2   -0.03    0.05
   4  -3  -2    1.04    0.18
  -4   3   2    0.82    0.10
   3  -3  -2    1.05    0.10
   2  -3  -2    0.13    0.04
   2  -3  -2    0.00    0.04
   2  -3  -2    0.14    0.06
  -2   3   2    0.03    0.02
  -2   3   2    0.08    0.04
  -2   3   2    0.03    0.03
  -2   3   2    0.18    0.11
  -2   3   2   -0.01    0.04
   1  -3  -2    0.00    0.02
   1  -3  -2   -0.02    0.02
  -1   3   2   -0.02    0.03
  -1   3   2   -0.01    0.02
  -1   3   2   -0.03    0.02
   0  -3  -2   -0.03    0.02
   0  -3  -2   -0.04    0.02
   0  -3  -2   -0.02    0.02
   0  -3  -2    0.00    0.02
   0   3   2    0.02    0.02
   0   3   2   -0.03    0.02
   0   3   2    0.00    0.02
   0   3   2    0.00    0.02
  -1  -3  -2    0.02    0.02
   1   3   2   -0.06    0.03
   1   3   2   -0.06    0.03
   1   3   2   -0.08    0.03
  -2  -3  -2    0.04    0.03
  -2  -3  -2   -0.06    0.03
  -2  -3  -2   -0.06    0.03
  -2  -3  -2    0.00    0.03
  -2  -3  -2   -0.04    0.03
   2   3   2   -0.01    0.03
   2   3   2   -0.01    0.03
   2   3   2   -0.06    0.03
   2   3   2    0.00    0.03
   2   3   2   -0.02    0.04
  -3  -3  -2    0.01    0.04
  -3  -3  -2   -0.01    0.03
  -3  -3  -2    0.02    0.04
  -3  -3  -2    0.04    0.03
  -3  -3  -2   -0.01    0.04
   3   3   2   -0.03    0.04
   3   3   2   -0.04    0.03
   3   3   2    0.01    0.03
   3   3   2   -0.01    0.07
   3   3   2   -0.02    0.04
   3   3   2   -0.04    0.03
  -4  -3  -2    0.06    0.05
  -4  -3  -2    0.02    0.05
  -4  -3  -2    0.07    0.06
  -4  -3  -2    0.06    0.05
  -4  -3  -2    0.02    0.05
  -4  -3  -2    0.04    0.05
   4   3   2   -0.02    0.04
   4   3   2    0.10    0.06
   4   3   2    0.10    0.07
   4   3   2    0.00    0.04
   4   3   2    0.01    0.05
   4   3   2   -0.05    0.19
  -5  -3  -2   -0.08    0.05
  -5  -3  -2   -0.12    0.05
   5   3   2   -0.09    0.04
   5   3   2   -0.10    0.06
   5   3   2   -0.09    0.07
   5   3   2   -0.10    0.05
  -6  -3  -2    0.10    0.06
  -6  -3  -2   -0.06    0.06
  -6  -3  -2    0.09    0.07
  -6  -3  -2    0.13    0.06
  -6  -3  -2    0.07    0.06
   6   3   2    0.02    0.05
   6   3   2    0.01    0.28
  -7  -3  -2    0.08    0.07
  -7  -3  -2    0.05    0.07
  -7  -3  -2    0.12    0.07
  -7  -3  -2    0.12    0.08
  -7  -3  -2    0.16    0.07
   7   3   2   -0.08    0.06
   7   3   2   -0.01    0.06
   7   3   2   -0.02    0.27
  -8  -3  -2   -0.10    0.07
  -8  -3  -2   -0.02    0.07
  -8  -3  -2    0.09    0.07
  -8  -3  -2    0.01    0.08
  -8  -3  -2    0.08    0.08
   8   3   2   -0.06    0.25
   8   3   2   -0.05    0.06
   8   3   2   -0.07    0.06
  -9  -3  -2    0.21    0.08
  -9  -3  -2    0.14    0.09
  -9  -3  -2   -0.01    0.08
  -9  -3  -2    0.15    0.08
  -9  -3  -2    0.07    0.09
   9   3   2    0.00    0.07
   9   3   2    0.24    0.29
 -10  -3  -2   -0.12    0.08
 -10  -3  -2   -0.08    0.09
 -10  -3  -2   -0.11    0.09
 -10  -3  -2   -0.14    0.08
 -10  -3  -2    0.20    0.16
  10   3   2    0.29    0.32
  10   3   2    0.04    0.09
  10   3   2   -0.13    0.07
 -11   4   2    0.29    0.12
  10  -4  -2    1.50    0.24
 -10   4   2    1.04    0.15
 -10   4   2    0.97    0.15
   9  -4  -2    1.24    0.21
  -9   4   2    0.82    0.12
  -9   4   2    1.00    0.16
  -9   4   2    0.57    0.12
  -8   4   2    0.06    0.22
  -8   4   2    0.49    0.10
  -8   4   2    0.56    0.11
  -8   4   2    0.26    0.10
   7  -4  -2    4.29    0.36
   7  -4  -2    4.42    0.29
  -7   4   2    4.43    0.24
  -7   4   2    4.15    0.39
  -7   4   2    4.67    0.26
  -7   4   2    4.60    0.24
   6  -4  -2    4.93    0.35
   6  -4  -2    4.98    0.27
  -6   4   2    5.12    0.28
  -6   4   2    4.97    0.23
  -6   4   2    4.32    0.45
  -6   4   2    4.51    0.23
   5  -4  -2   -0.03    0.18
   5  -4  -2   -0.02    0.09
  -5   4   2    0.04    0.06
  -5   4   2   -0.02    0.06
  -5   4   2    0.13    0.06
  -5   4   2   -0.36    0.23
  -5   4   2    0.00    0.08
   4  -4  -2    0.28    0.06
   4  -4  -2    0.48    0.09
  -4   4   2    0.26    0.06
  -4   4   2    0.06    0.19
  -4   4   2    0.41    0.07
  -4   4   2    0.46    0.08
  -4   4   2    0.38    0.06
   3  -4  -2    0.56    0.09
   3  -4  -2    0.43    0.06
  -3   4   2    0.45    0.06
  -3   4   2    0.52    0.08
  -3   4   2    0.88    0.19
  -3   4   2    0.59    0.06
  -3   4   2    0.54    0.08
   2  -4  -2    0.46    0.07
   2  -4  -2    0.38    0.06
  -2   4   2    0.40    0.05
  -2   4   2    0.42    0.06
  -2   4   2    0.57    0.14
  -2   4   2    0.47    0.05
   1  -4  -2   28.57    0.76
   1  -4  -2   28.76    0.76
  -1   4   2   26.94    0.76
  -1   4   2   29.29    0.76
  -1   4   2   27.30    0.76
  -1   4   2   28.86    0.76
   0  -4  -2   33.95    0.93
   0  -4  -2   35.11    0.93
   0  -4  -2   35.26    0.94
   0  -4  -2   35.19    0.94
   0  -4  -2   35.24    0.92
   0   4   2   34.21    0.94
   0   4   2   34.05    0.94
   0   4   2   35.33    0.94
   0   4   2   33.63    0.93
  -1  -4  -2  200.07    5.36
   1   4   2  209.50    5.37
   1   4   2  202.14    5.36
  -2  -4  -2   53.56    1.45
  -2  -4  -2   52.19    1.44
  -2  -4  -2   53.63    1.44
  -2  -4  -2   51.61    1.44
  -2  -4  -2   53.61    1.44
  -2  -4  -2   53.50    1.44
   2   4   2   55.97    1.46
   2   4   2   53.33    1.44
   2   4   2   53.42    1.44
   2   4   2   52.60    1.44
   2   4   2   54.08    1.44
  -3  -4  -2    4.64    0.18
  -3  -4  -2    4.85    0.18
  -3  -4  -2    4.80    0.18
  -3  -4  -2    4.66    0.18
  -3  -4  -2    4.55    0.19
  -3  -4  -2    4.54    0.19
   3   4   2    5.08    0.18
   3   4   2    4.59    0.18
   3   4   2    4.85    0.20
   3   4   2    4.59    0.18
   3   4   2    4.49    0.20
  -4  -4  -2   26.89    0.76
  -4  -4  -2   26.72    0.75
  -4  -4  -2   26.99    0.75
  -4  -4  -2   25.92    0.78
  -4  -4  -2   26.27    0.75
  -4  -4  -2   25.23    0.77
   4   4   2   26.42    0.75
   4   4   2   26.17    0.88
   4   4   2   26.39    0.75
   4   4   2   25.96    0.74
   4   4   2   26.57    0.79
   4   4   2   25.74    0.74
  -5  -4  -2    0.63    0.08
  -5  -4  -2    0.56    0.08
  -5  -4  -2    0.66    0.10
  -5  -4  -2    0.55    0.08
  -5  -4  -2    0.41    0.07
  -5  -4  -2    0.67    0.08
   5   4   2    0.49    0.07
   5   4   2    0.63    0.09
   5   4   2    0.55    0.07
   5   4   2    0.91    0.29
  -6  -4  -2    6.98    0.28
  -6  -4  -2    7.30    0.30
  -6  -4  -2    7.36    0.30
  -6  -4  -2    7.51    0.32
  -6  -4  -2    7.37    0.28
   6   4   2    6.82    0.25
   6   4   2    6.76    0.27
   6   4   2    6.95    0.48
  -7  -4  -2    1.95    0.16
  -7  -4  -2    2.55    0.21
  -7  -4  -2    2.30    0.16
  -7  -4  -2    2.16    0.18
  -7  -4  -2    2.15    0.16
   7   4   2    2.06    0.16
   7   4   2    2.22    0.35
   7   4   2    2.13    0.15
  -8  -4  -2    0.06    0.08
  -8  -4  -2   -0.07    0.07
  -8  -4  -2   -0.01    0.08
  -8  -4  -2   -0.02    0.07
  -8  -4  -2   -0.06    0.08
   8   4   2    0.10    0.27
   8   4   2   -0.07    0.07
  -9  -4  -2    1.94    0.16
  -9  -4  -2    1.48    0.17
  -9  -4  -2    1.66    0.16
  -9  -4  -2    2.00    0.18
  -9  -4  -2    1.42    0.20
   9   4   2    1.64    0.16
   9   4   2    1.79    0.37
   9   4   2    1.34    0.15
 -10  -4  -2   -0.14    0.08
 -10  -4  -2   -0.05    0.09
 -10  -4  -2   -0.19    0.16
 -10  -4  -2    0.32    0.10
 -10  -4  -2   -0.09    0.08
  10   4   2   -0.01    0.34
  10   4   2   -0.04    0.09
 -11   5   2    0.06    0.11
  10  -5  -2    0.09    0.16
 -10   5   2    0.04    0.09
 -10   5   2    0.02    0.10
   9  -5  -2    0.13    0.13
  -9   5   2    0.13    0.09
  -9   5   2   -0.05    0.09
  -9   5   2    0.06    0.08
   8  -5  -2    0.28    0.18
  -8   5   2    0.30    0.28
  -8   5   2    0.09    0.09
  -8   5   2   -0.04    0.09
  -8   5   2    0.13    0.08
   7  -5  -2   -0.08    0.12
  -7   5   2   -0.07    0.06
  -7   5   2   -0.08    0.07
  -7   5   2   -0.07    0.06
   6  -5  -2    0.11    0.12
  -6   5   2   -0.17    0.23
  -6   5   2    0.06    0.07
  -6   5   2    0.08    0.08
   5  -5  -2   -0.13    0.08
  -5   5   2   -0.02    0.04
  -5   5   2   -0.07    0.05
  -5   5   2   -0.07    0.06
  -5   5   2   -0.09    0.05
  -5   5   2   -0.17    0.18
   4  -5  -2   -0.08    0.06
   4  -5  -2   -0.06    0.04
  -4   5   2   -0.04    0.04
  -4   5   2   -0.02    0.04
  -4   5   2   -0.02    0.05
  -4   5   2   -0.03    0.04
   3  -5  -2    0.00    0.05
   3  -5  -2   -0.05    0.04
  -3   5   2   -0.04    0.04
  -3   5   2   -0.01    0.03
  -3   5   2    0.01    0.04
  -3   5   2    0.02    0.13
   2  -5  -2   -0.01    0.03
   2  -5  -2    0.05    0.04
  -2   5   2   -0.01    0.03
  -2   5   2   -0.02    0.10
  -2   5   2   -0.06    0.04
   1  -5  -2    0.01    0.02
   1  -5  -2    0.04    0.03
  -1   5   2    0.04    0.03
  -1   5   2    0.00    0.03
  -1   5   2    0.01    0.02
  -1   5   2    0.02    0.02
   0  -5  -2   -0.05    0.03
   0  -5  -2   -0.06    0.03
   0  -5  -2   -0.05    0.03
   0  -5  -2   -0.03    0.03
   0   5   2   -0.06    0.03
   0   5   2   -0.07    0.03
   0   5   2   -0.03    0.03
   0   5   2    0.01    0.02
   0   5   2    0.00    0.03
  -1  -5  -2   -0.02    0.04
  -1  -5  -2   -0.03    0.03
  -1  -5  -2    0.01    0.02
  -1  -5  -2    0.03    0.03
  -1  -5  -2   -0.02    0.03
   1   5   2   -0.05    0.03
   1   5   2    0.01    0.03
   1   5   2   -0.06    0.04
   1   5   2    0.06    0.04
   1   5   2   -0.05    0.04
  -2  -5  -2    0.01    0.04
  -2  -5  -2    0.02    0.03
  -2  -5  -2   -0.02    0.04
  -2  -5  -2    0.01    0.03
  -2  -5  -2   -0.05    0.04
  -2  -5  -2   -0.02    0.05
   2   5   2   -0.01    0.04
   2   5   2   -0.05    0.04
   2   5   2   -0.07    0.04
   2   5   2   -0.03    0.03
   2   5   2   -0.02    0.04
  -3  -5  -2    0.00    0.05
  -3  -5  -2   -0.01    0.04
   3   5   2   -0.03    0.04
   3   5   2   -0.05    0.05
  -4  -5  -2   -0.12    0.05
  -4  -5  -2   -0.14    0.05
  -4  -5  -2   -0.06    0.05
  -4  -5  -2   -0.06    0.05
  -4  -5  -2   -0.07    0.06
   4   5   2   -0.03    0.06
   4   5   2   -0.05    0.05
   4   5   2   -0.17    0.20
   4   5   2   -0.05    0.07
  -5  -5  -2   -0.12    0.06
  -5  -5  -2   -0.11    0.06
  -5  -5  -2   -0.04    0.05
  -5  -5  -2   -0.09    0.05
  -5  -5  -2   -0.08    0.05
  -5  -5  -2   -0.05    0.06
   5   5   2   -0.02    0.23
   5   5   2   -0.08    0.06
   5   5   2   -0.10    0.07
   5   5   2   -0.10    0.05
   5   5   2   -0.01    0.07
  -6  -5  -2    0.07    0.08
  -6  -5  -2    0.09    0.08
  -6  -5  -2    0.09    0.09
  -6  -5  -2    0.13    0.09
  -6  -5  -2   -0.05    0.07
   6   5   2    0.14    0.09
   6   5   2    0.07    0.08
   6   5   2    0.19    0.30
   6   5   2   -0.07    0.07
   6   5   2   -0.08    0.07
  -7  -5  -2   -0.04    0.07
  -7  -5  -2   -0.15    0.06
  -7  -5  -2   -0.04    0.07
  -7  -5  -2   -0.08    0.06
   7   5   2   -0.11    0.06
   7   5   2    0.19    0.26
   7   5   2   -0.13    0.06
  -8  -5  -2    0.15    0.08
  -8  -5  -2   -0.02    0.07
  -8  -5  -2    0.03    0.07
  -8  -5  -2    0.05    0.08
  -8  -5  -2    0.07    0.07
   8   5   2   -0.01    0.07
   8   5   2    0.30    0.30
  -9  -5  -2    0.03    0.08
  -9  -5  -2    0.01    0.09
  -9  -5  -2    0.07    0.08
  -9  -5  -2    0.17    0.09
  -9  -5  -2    0.02    0.09
   9   5   2    0.07    0.08
   9   5   2    0.06    0.07
   9   5   2    0.10    0.33
 -10  -5  -2   -0.02    0.09
 -10  -5  -2   -0.06    0.10
 -10  -5  -2    0.30    0.11
  10   5   2    0.22    0.32
  10   5   2   -0.12    0.10
  11  -6  -2    1.30    0.24
 -11   6   2    0.79    0.14
 -11   6   2    0.84    0.16
  10  -6  -2    1.84    0.26
 -10   6   2    2.07    0.21
 -10   6   2    1.95    0.21
   9  -6  -2    0.38    0.14
  -9   6   2    0.28    0.18
  -9   6   2    0.47    0.11
  -9   6   2    0.28    0.10
   8  -6  -2    0.40    0.15
  -8   6   2   -0.21    0.29
  -8   6   2    0.22    0.08
  -8   6   2    0.17    0.10
  -8   6   2    0.17    0.09
   7  -6  -2    0.01    0.12
  -7   6   2    0.12    0.07
  -7   6   2    0.10    0.07
  -7   6   2    0.04    0.26
  -7   6   2    0.04    0.07
   6  -6  -2   23.53    0.77
  -6   6   2   24.30    0.75
  -6   6   2   23.80    0.92
  -6   6   2   23.74    0.73
  -6   6   2   23.74    0.76
   5  -6  -2    0.31    0.07
   5  -6  -2    0.33    0.11
  -5   6   2    0.31    0.07
  -5   6   2    0.40    0.06
  -5   6   2    0.38    0.09
  -5   6   2    0.29    0.23
  -5   6   2    0.34    0.08
   4  -6  -2   13.85    0.46
   4  -6  -2   14.18    0.47
  -4   6   2   13.93    0.45
  -4   6   2   13.81    0.45
  -4   6   2   13.26    0.44
  -4   6   2   13.35    0.42
  -4   6   2   12.55    0.55
   3  -6  -2    0.80    0.10
   3  -6  -2    0.76    0.11
  -3   6   2    1.20    0.22
  -3   6   2    0.77    0.10
  -3   6   2    0.83    0.09
  -3   6   2    0.78    0.10
   2  -6  -2   32.13    0.91
   2  -6  -2   32.94    0.89
   2  -6  -2   31.73    0.86
  -2   6   2   31.48    0.87
  -2   6   2   32.09    0.95
   1  -6  -2   13.01    0.37
   1  -6  -2   12.97    0.38
  -1   6   2   12.83    0.38
  -1   6   2   12.67    0.38
  -1   6   2   13.52    0.38
  -1   6   2   12.97    0.38
   0  -6  -2   28.17    0.73
   0  -6  -2   27.38    0.75
   0  -6  -2   26.20    0.75
   0  -6  -2   26.85    0.75
   0  -6  -2   27.04    0.74
   0   6   2   26.76    0.75
   0   6   2   26.75    0.75
   0   6   2   26.38    0.75
   0   6   2   28.26    0.76
   0   6   2   26.54    0.75
  -1  -6  -2   94.42    2.52
  -1  -6  -2   92.15    2.52
  -1  -6  -2   93.34    2.52
  -1  -6  -2   97.21    2.52
   1   6   2   95.91    2.55
   1   6   2   93.67    2.52
   1   6   2   95.18    2.53
   1   6   2   94.33    2.53
   1   6   2   96.20    2.52
  -2  -6  -2   57.53    1.54
  -2  -6  -2   56.72    1.54
  -2  -6  -2   56.14    1.53
  -2  -6  -2   56.84    1.54
  -2  -6  -2   56.67    1.55
   2   6   2   56.00    1.54
   2   6   2   56.12    1.54
   2   6   2   56.98    1.54
   2   6   2   56.43    1.54
   2   6   2   57.79    1.55
  -3  -6  -2   10.18    0.34
  -3  -6  -2   10.59    0.34
  -3  -6  -2   10.45    0.35
  -3  -6  -2   10.70    0.36
  -3  -6  -2   10.74    0.35
  -3  -6  -2   10.76    0.34
   3   6   2   10.59    0.35
   3   6   2   10.13    0.34
   3   6   2   10.13    0.35
   3   6   2   10.89    0.37
   3   6   2   10.67    0.35
  -4  -6  -2    0.86    0.11
  -4  -6  -2    1.04    0.11
  -4  -6  -2    1.00    0.11
  -4  -6  -2    0.99    0.11
  -4  -6  -2    1.04    0.13
  -4  -6  -2    0.83    0.10
   4   6   2    0.87    0.13
   4   6   2    1.55    0.29
   4   6   2    1.13    0.14
   4   6   2    0.97    0.11
   4   6   2    0.83    0.09
  -5  -6  -2    0.85    0.12
  -5  -6  -2    1.14    0.15
  -5  -6  -2    0.89    0.13
  -5  -6  -2    0.97    0.12
  -5  -6  -2    0.72    0.12
  -5  -6  -2    0.84    0.12
   5   6   2    0.67    0.29
   5   6   2    0.76    0.10
   5   6   2    0.87    0.12
   5   6   2    0.57    0.11
   5   6   2    0.89    0.12
  -6  -6  -2    9.23    0.35
  -6  -6  -2    8.83    0.33
  -6  -6  -2    8.56    0.36
  -6  -6  -2    8.25    0.32
  -6  -6  -2    8.82    0.33
   6   6   2    8.70    0.33
   6   6   2    8.79    0.33
   6   6   2    8.35    0.32
   6   6   2    8.58    0.34
   6   6   2    8.01    0.53
  -7  -6  -2    2.41    0.20
  -7  -6  -2    2.38    0.17
  -7  -6  -2    2.22    0.17
  -7  -6  -2    2.48    0.19
  -7  -6  -2    2.39    0.17
   7   6   2    2.15    0.15
   7   6   2    2.23    0.34
   7   6   2    2.08    0.16
   7   6   2    2.07    0.17
  -8  -6  -2    2.99    0.20
  -8  -6  -2    3.50    0.21
  -8  -6  -2    3.01    0.20
  -8  -6  -2    2.73    0.23
  -8  -6  -2    2.99    0.21
   8   6   2    2.54    0.20
   8   6   2    3.15    0.39
  -9  -6  -2    0.13    0.08
  -9  -6  -2    0.11    0.10
  -9  -6  -2    0.20    0.10
  -9  -6  -2    0.09    0.09
  -9  -6  -2    0.25    0.10
   9   6   2    0.07    0.10
   9   6   2    0.02    0.09
   9   6   2    0.30    0.32
 -10  -6  -2    0.10    0.17
 -10  -6  -2    0.24    0.10
 -10  -6  -2    0.15    0.16
 -10  -6  -2    0.24    0.12
  10   6   2    0.78    0.36
  10   6   2    0.30    0.12
  11  -7  -2    0.07    0.17
 -11   7   2    0.10    0.16
 -11   7   2    0.10    0.11
  10  -7  -2    0.02    0.16
 -10   7   2    0.07    0.11
 -10   7   2   -0.05    0.09
   9  -7  -2    0.00    0.13
  -9   7   2   -0.10    0.14
  -9   7   2    0.12    0.09
  -9   7   2   -0.02    0.09
   8  -7  -2    0.01    0.13
  -8   7   2   -0.11    0.26
  -8   7   2    0.02    0.07
  -8   7   2   -0.05    0.07
  -8   7   2   -0.07    0.08
   7  -7  -2   -0.05    0.11
  -7   7   2   -0.02    0.07
  -7   7   2   -0.02    0.06
  -7   7   2    0.06    0.24
  -7   7   2    0.03    0.07
  -6   7   2   -0.05    0.06
  -6   7   2    0.11    0.12
  -6   7   2    0.19    0.27
  -6   7   2    0.03    0.07
   5  -7  -2    0.03    0.06
   5  -7  -2    0.04    0.08
  -5   7   2    0.00    0.07
  -5   7   2   -0.01    0.05
  -5   7   2    0.00    0.05
  -5   7   2   -0.16    0.20
  -5   7   2   -0.01    0.05
   4  -7  -2    0.03    0.07
   4  -7  -2    0.01    0.05
  -4   7   2    0.00    0.06
  -4   7   2   -0.27    0.19
  -4   7   2    0.00    0.05
  -4   7   2   -0.06    0.06
   3  -7  -2    0.03    0.05
   3  -7  -2    0.00    0.04
  -3   7   2   -0.04    0.05
  -3   7   2   -0.16    0.14
  -3   7   2   -0.08    0.04
   2  -7  -2   -0.01    0.03
   2  -7  -2    0.02    0.04
   2  -7  -2   -0.01    0.03
   2  -7  -2    0.06    0.04
  -2   7   2   -0.01    0.04
  -2   7   2   -0.02    0.03
  -2   7   2   -0.13    0.10
   1  -7  -2   -0.06    0.03
   1  -7  -2   -0.05    0.03
   1  -7  -2   -0.05    0.03
  -1   7   2   -0.05    0.04
   0  -7  -2    0.00    0.02
   0  -7  -2   -0.05    0.04
   0  -7  -2   -0.06    0.04
   0  -7  -2   -0.04    0.03
   0  -7  -2   -0.06    0.03
   0   7   2   -0.01    0.02
   0   7   2   -0.07    0.04
   0   7   2   -0.06    0.03
  -1  -7  -2    0.05    0.04
  -1  -7  -2    0.06    0.03
  -1  -7  -2    0.08    0.06
  -1  -7  -2   -0.02    0.04
  -1  -7  -2    0.10    0.04
   1   7   2    0.01    0.04
   1   7   2    0.15    0.05
   1   7   2    0.00    0.03
   1   7   2    0.00    0.04
   1   7   2    0.02    0.05
  -2  -7  -2   -0.03    0.04
  -2  -7  -2   -0.05    0.05
  -2  -7  -2    0.02    0.04
  -2  -7  -2   -0.08    0.04
  -2  -7  -2   -0.04    0.06
   2   7   2   -0.04    0.05
   2   7   2    0.00    0.06
   2   7   2    0.01    0.05
   2   7   2    0.00    0.05
  -3  -7  -2   -0.07    0.04
  -3  -7  -2   -0.05    0.05
  -3  -7  -2   -0.02    0.05
  -3  -7  -2   -0.09    0.06
  -3  -7  -2   -0.04    0.05
   3   7   2   -0.04    0.04
   3   7   2   -0.01    0.05
   3   7   2   -0.12    0.06
   3   7   2   -0.02    0.06
  -4  -7  -2   -0.02    0.05
  -4  -7  -2    0.02    0.05
  -4  -7  -2   -0.03    0.06
  -4  -7  -2   -0.11    0.06
  -4  -7  -2   -0.05    0.05
  -4  -7  -2    0.00    0.05
   4   7   2    0.05    0.21
   4   7   2   -0.02    0.05
   4   7   2   -0.01    0.05
   4   7   2    0.01    0.07
   4   7   2    0.00    0.06
  -5  -7  -2    0.10    0.07
  -5  -7  -2    0.05    0.07
  -5  -7  -2   -0.04    0.07
  -5  -7  -2   -0.05    0.07
  -5  -7  -2   -0.02    0.08
  -5  -7  -2   -0.10    0.06
   5   7   2    0.00    0.06
   5   7   2   -0.01    0.08
   5   7   2    0.03    0.06
   5   7   2    0.04    0.08
   5   7   2    0.08    0.07
   5   7   2   -0.15    0.25
  -6  -7  -2   -0.12    0.07
  -6  -7  -2   -0.12    0.08
  -6  -7  -2   -0.18    0.07
  -6  -7  -2   -0.03    0.07
   6   7   2   -0.10    0.07
   6   7   2    0.16    0.10
   6   7   2   -0.04    0.08
   6   7   2   -0.04    0.07
   6   7   2   -0.09    0.09
   6   7   2   -0.09    0.27
  -7  -7  -2    0.07    0.07
  -7  -7  -2    0.06    0.07
  -7  -7  -2   -0.03    0.07
  -7  -7  -2   -0.01    0.07
  -7  -7  -2   -0.14    0.09
   7   7   2   -0.02    0.06
   7   7   2    0.15    0.26
   7   7   2   -0.08    0.08
   7   7   2    0.04    0.08
  -8  -7  -2    0.06    0.08
  -8  -7  -2    0.21    0.09
  -8  -7  -2    0.32    0.10
  -8  -7  -2    0.07    0.09
   8   7   2    0.05    0.08
   8   7   2    0.15    0.08
   8   7   2    0.45    0.33
  -9  -7  -2   -0.06    0.10
  -9  -7  -2   -0.08    0.09
  -9  -7  -2    0.22    0.10
  -9  -7  -2    0.10    0.10
  -9  -7  -2    0.16    0.10
   9   7   2    0.28    0.33
   9   7   2   -0.04    0.10
 -10  -7  -2    0.05    0.11
 -10  -7  -2   -0.05    0.11
 -10  -7  -2   -0.10    0.10
 -10  -7  -2    0.06    0.11
  10   7   2    0.16    0.35
  10   7   2    0.00    0.12
  10  -8  -2    0.23    0.17
 -10   8   2    0.21    0.12
 -10   8   2    0.08    0.10
   9  -8  -2    0.16    0.15
  -9   8   2    0.20    0.11
  -9   8   2   -0.33    0.35
  -9   8   2    0.27    0.11
  -9   8   2    0.07    0.14
   8  -8  -2    0.46    0.15
  -8   8   2    0.57    0.13
  -8   8   2    0.52    0.10
  -8   8   2    0.36    0.10
  -8   8   2    0.48    0.35
   7  -8  -2    2.07    0.22
  -7   8   2    2.28    0.20
  -7   8   2    1.97    0.17
  -7   8   2    2.19    0.20
  -7   8   2    2.26    0.33
   6  -8  -2    1.17    0.20
  -6   8   2    1.20    0.18
  -6   8   2    1.06    0.18
  -6   8   2    1.20    0.15
   5  -8  -2    9.16    0.37
   5  -8  -2    8.60    0.36
  -5   8   2    9.27    0.31
  -5   8   2    7.65    0.47
  -5   8   2    8.64    0.36
  -5   8   2    8.47    0.34
   4  -8  -2    0.89    0.12
   4  -8  -2    0.57    0.09
  -4   8   2    0.62    0.26
  -4   8   2    0.62    0.09
  -4   8   2    0.64    0.09
  -4   8   2    0.91    0.13
   3  -8  -2    3.03    0.17
   3  -8  -2    3.10    0.16
  -3   8   2    2.25    0.23
  -3   8   2    2.74    0.17
   2  -8  -2   10.33    0.30
   2  -8  -2   10.34    0.35
   2  -8  -2    9.98    0.30
  -2   8   2    9.92    0.38
  -2   8   2    9.78    0.30
  -2   8   2   10.14    0.31
  -2   8   2    9.60    0.30
  -2   8   2    9.48    0.30
   1  -8  -2   29.68    0.82
   1  -8  -2   30.03    0.81
   1  -8  -2   29.55    0.82
  -1   8   2   30.01    0.82
  -1   8   2   29.75    0.83
  -1   8   2   29.11    0.82
   0  -8  -2    2.49    0.14
   0  -8  -2    2.65    0.15
   0  -8  -2    2.89    0.14
   0  -8  -2    2.64    0.13
   0  -8  -2    2.93    0.12
   0   8   2    3.22    0.13
   0   8   2    3.29    0.16
   0   8   2    2.96    0.16
   0   8   2    2.95    0.14
  -1  -8  -2   28.31    0.81
  -1  -8  -2   27.82    0.81
  -1  -8  -2   29.85    0.80
  -1  -8  -2   29.24    0.82
  -1  -8  -2   29.20    0.81
   1   8   2   28.39    0.81
   1   8   2   28.51    0.82
   1   8   2   29.01    0.82
   1   8   2   28.00    0.82
  -2  -8  -2   32.17    0.93
  -2  -8  -2   33.91    0.94
  -2  -8  -2   33.48    0.94
  -2  -8  -2   33.29    0.93
  -2  -8  -2   32.47    0.93
   2   8   2   33.76    0.94
   2   8   2   31.40    0.93
   2   8   2   33.78    0.95
   2   8   2   32.75    0.94
  -3  -8  -2    6.95    0.27
  -3  -8  -2    7.23    0.29
  -3  -8  -2    6.69    0.26
  -3  -8  -2    7.09    0.27
  -3  -8  -2    6.81    0.26
  -3  -8  -2    6.51    0.25
   3   8   2    7.02    0.27
   3   8   2    6.80    0.27
   3   8   2    7.30    0.28
   3   8   2    6.95    0.29
  -4  -8  -2    8.86    0.31
  -4  -8  -2    8.64    0.31
  -4  -8  -2    8.70    0.32
  -4  -8  -2    8.20    0.32
  -4  -8  -2    7.43    0.31
  -4  -8  -2    8.65    0.31
   4   8   2    8.57    0.33
   4   8   2    8.02    0.34
   4   8   2    8.66    0.32
   4   8   2    8.54    0.32
   4   8   2    8.51    0.44
  -5  -8  -2    5.77    0.28
  -5  -8  -2    6.43    0.27
  -5  -8  -2    6.10    0.28
  -5  -8  -2    6.18    0.26
  -5  -8  -2    6.60    0.26
   5   8   2    5.95    0.26
   5   8   2    5.87    0.27
   5   8   2    5.47    0.31
   5   8   2    6.17    0.28
   5   8   2    5.63    0.41
   5   8   2    5.56    0.26
  -6  -8  -2    0.19    0.09
  -6  -8  -2    0.21    0.08
  -6  -8  -2    0.26    0.08
  -6  -8  -2    0.22    0.09
  -6  -8  -2    0.17    0.08
   6   8   2    0.12    0.08
   6   8   2    0.26    0.10
   6   8   2    0.18    0.26
   6   8   2    0.24    0.10
   6   8   2    0.15    0.08
  -7  -8  -2    0.02    0.08
  -7  -8  -2    0.08    0.08
  -7  -8  -2   -0.01    0.08
  -7  -8  -2    0.05    0.07
  -7  -8  -2    0.14    0.09
   7   8   2   -0.03    0.08
   7   8   2    0.00    0.08
   7   8   2    0.00    0.28
   7   8   2    0.01    0.09
  -8  -8  -2    1.19    0.18
  -8  -8  -2    1.45    0.18
  -8  -8  -2    1.09    0.13
  -8  -8  -2    1.07    0.14
   8   8   2    1.07    0.13
   8   8   2    1.28    0.17
   8   8   2    1.08    0.14
   8   8   2    1.90    0.44
   8   8   2    0.98    0.15
  -9  -8  -2    0.51    0.12
  -9  -8  -2    0.52    0.12
  -9  -8  -2    0.39    0.12
  -9  -8  -2    0.39    0.10
   9   8   2    0.41    0.12
   9   8   2    1.29    0.41
  10  -9  -2   -0.03    0.13
 -10   9   2    0.09    0.15
 -10   9   2    0.02    0.09
   9  -9  -2    0.01    0.14
  -9   9   2   -0.07    0.10
  -9   9   2   -0.06    0.11
  -9   9   2   -0.06    0.09
   8  -9  -2   -0.10    0.13
  -8   9   2    0.00    0.09
  -8   9   2    0.00    0.09
  -8   9   2   -0.28    0.28
  -8   9   2    0.03    0.07
   7  -9  -2    0.02    0.12
  -7   9   2   -0.08    0.26
  -7   9   2   -0.07    0.07
  -7   9   2   -0.02    0.08
  -7   9   2   -0.08    0.06
   6  -9  -2    0.01    0.07
   6  -9  -2    0.03    0.11
  -6   9   2   -0.03    0.08
  -6   9   2   -0.03    0.06
  -6   9   2    0.01    0.07
  -6   9   2    0.06    0.24
   5  -9  -2   -0.06    0.10
   5  -9  -2    0.03    0.07
  -5   9   2   -0.02    0.06
  -5   9   2   -0.03    0.06
  -5   9   2   -0.06    0.07
  -5   9   2   -0.33    0.25
   4  -9  -2   -0.01    0.05
   4  -9  -2    0.00    0.09
  -4   9   2   -0.04    0.06
  -4   9   2   -0.13    0.21
   3  -9  -2   -0.11    0.06
   3  -9  -2   -0.04    0.05
  -3   9   2   -0.04    0.04
   2  -9  -2   -0.04    0.04
   2  -9  -2    0.01    0.05
   2  -9  -2    0.01    0.04
   2  -9  -2   -0.01    0.03
  -2   9   2   -0.08    0.04
  -2   9   2   -0.05    0.04
  -2   9   2   -0.05    0.03
   1  -9  -2    0.01    0.03
   1  -9  -2    0.02    0.03
   1  -9  -2   -0.02    0.05
   1  -9  -2   -0.03    0.03
  -1   9   2    0.04    0.04
  -1   9   2   -0.05    0.05
  -1   9   2    0.06    0.05
  -1   9   2    0.03    0.04
   0  -9  -2    0.06    0.05
   0  -9  -2   -0.04    0.03
   0  -9  -2    0.02    0.04
   0  -9  -2    0.00    0.04
   0  -9  -2    0.03    0.04
   0   9   2    0.06    0.06
   0   9   2    0.06    0.05
   0   9   2    0.05    0.04
   0   9   2   -0.01    0.06
  -1  -9  -2   -0.12    0.05
  -1  -9  -2   -0.09    0.06
  -1  -9  -2   -0.05    0.05
  -1  -9  -2   -0.10    0.05
  -1  -9  -2   -0.02    0.04
   1   9   2   -0.06    0.04
   1   9   2   -0.14    0.05
   1   9   2    0.02    0.06
   1   9   2   -0.11    0.06
   1   9   2   -0.01    0.05
  -2  -9  -2   -0.06    0.06
  -2  -9  -2   -0.11    0.05
  -2  -9  -2   -0.03    0.04
  -2  -9  -2   -0.08    0.06
   2   9   2   -0.15    0.06
   2   9   2    0.01    0.05
   2   9   2   -0.12    0.06
  -3  -9  -2    0.01    0.07
  -3  -9  -2   -0.02    0.05
  -3  -9  -2    0.02    0.06
  -3  -9  -2    0.00    0.05
  -3  -9  -2   -0.02    0.05
   3   9   2    0.09    0.06
   3   9   2    0.03    0.06
   3   9   2    0.05    0.08
   3   9   2    0.01    0.06
  -4  -9  -2   -0.05    0.05
  -4  -9  -2   -0.03    0.06
  -4  -9  -2   -0.11    0.06
  -4  -9  -2    0.00    0.07
  -4  -9  -2    0.00    0.06
  -4  -9  -2   -0.01    0.07
   4   9   2   -0.03    0.08
   4   9   2   -0.05    0.08
   4   9   2   -0.01    0.07
   4   9   2   -0.05    0.06
   4   9   2   -0.04    0.07
   4   9   2    0.05    0.22
  -5  -9  -2    0.16    0.09
  -5  -9  -2    0.05    0.07
  -5  -9  -2    0.03    0.07
  -5  -9  -2   -0.08    0.07
  -5  -9  -2   -0.04    0.08
   5   9   2   -0.04    0.07
   5   9   2    0.02    0.08
   5   9   2    0.03    0.08
   5   9   2    0.05    0.10
  -6  -9  -2   -0.17    0.07
  -6  -9  -2   -0.11    0.07
  -6  -9  -2   -0.15    0.08
  -6  -9  -2   -0.02    0.08
  -6  -9  -2    0.10    0.07
   6   9   2   -0.02    0.09
   6   9   2   -0.11    0.10
   6   9   2    0.00    0.25
   6   9   2   -0.05    0.08
   6   9   2   -0.05    0.07
  -7  -9  -2   -0.05    0.10
  -7  -9  -2   -0.04    0.09
  -7  -9  -2    0.00    0.08
  -7  -9  -2    0.05    0.08
  -7  -9  -2   -0.13    0.08
   7   9   2    0.05    0.07
   7   9   2   -0.17    0.10
   7   9   2    0.12    0.27
   7   9   2   -0.09    0.07
   7   9   2   -0.05    0.08
  -8  -9  -2    0.00    0.09
  -8  -9  -2    0.18    0.10
  -8  -9  -2    0.05    0.09
  -8  -9  -2    0.22    0.10
  -8  -9  -2    0.16    0.10
   8   9   2    0.54    0.36
   8   9   2    0.05    0.09
   8   9   2    0.10    0.11
   8   9   2   -0.04    0.11
  -9  -9  -2   -0.18    0.14
  -9  -9  -2   -0.03    0.09
  -9  -9  -2    0.02    0.11
  -9  -9  -2    0.05    0.12
   9   9   2    0.12    0.33
   9   9   2    0.03    0.12
  10 -10  -2    0.02    0.16
 -10  10   2   -0.08    0.08
 -10  10   2    0.09    0.13
   9 -10  -2    0.23    0.17
  -9  10   2    0.10    0.09
  -9  10   2    0.05    0.12
   8 -10  -2    0.41    0.15
  -8  10   2   -0.02    0.30
  -8  10   2    0.29    0.08
  -8  10   2    0.22    0.10
  -8  10   2    0.30    0.11
   7 -10  -2    0.67    0.16
  -7  10   2    0.36    0.12
  -7  10   2    0.45    0.09
  -7  10   2    0.69    0.31
  -7  10   2    0.35    0.10
   6 -10  -2    1.39    0.20
  -6  10   2    1.59    0.19
  -6  10   2    1.51    0.15
  -6  10   2    2.24    0.41
  -6  10   2    1.22    0.17
   5 -10  -2    2.97    0.22
   5 -10  -2    3.15    0.23
  -5  10   2    3.09    0.22
  -5  10   2    2.77    0.35
   4 -10  -2    0.02    0.05
   4 -10  -2   -0.02    0.07
  -4  10   2    0.01    0.06
   3 -10  -2    9.11    0.35
   3 -10  -2    9.84    0.31
   3 -10  -2    9.47    0.37
  -3  10   2    9.66    0.31
  -3  10   2   10.11    0.31
  -3  10   2    9.76    0.44
   2 -10  -2   12.79    0.44
   2 -10  -2   12.80    0.40
   2 -10  -2   12.52    0.39
  -2  10   2   13.46    0.40
  -2  10   2   12.34    0.40
  -2  10   2   13.13    0.40
  -2  10   2   13.37    0.40
   1 -10  -2    5.56    0.21
   1 -10  -2    6.30    0.22
   1 -10  -2    5.36    0.20
   1 -10  -2    5.68    0.23
  -1  10   2    5.48    0.22
  -1  10   2    5.86    0.23
  -1  10   2    6.14    0.23
  -1  10   2    5.68    0.23
   0 -10  -2    2.62    0.13
   0 -10  -2    2.71    0.12
   0 -10  -2    2.75    0.14
   0 -10  -2    2.70    0.14
   0 -10  -2    2.72    0.17
   0  10   2    2.92    0.16
   0  10   2    2.85    0.17
   0  10   2    2.72    0.16
   0  10   2    2.79    0.14
   0  10   2    2.73    0.15
  -1 -10  -2    0.97    0.10
  -1 -10  -2    0.95    0.10
  -1 -10  -2    1.18    0.09
  -1 -10  -2    0.81    0.10
  -1 -10  -2    0.86    0.11
   1  10   2    0.90    0.10
   1  10   2    1.07    0.10
   1  10   2    0.87    0.12
   1  10   2    0.87    0.10
   1  10   2    0.93    0.11
  -2 -10  -2    1.05    0.12
  -2 -10  -2    1.04    0.11
  -2 -10  -2    1.04    0.15
  -2 -10  -2    1.16    0.12
  -2 -10  -2    1.19    0.10
   2  10   2    1.07    0.14
   2  10   2    1.09    0.17
   2  10   2    1.05    0.12
   2  10   2    1.15    0.12
   2  10   2    1.05    0.11
  -3 -10  -2    0.06    0.07
  -3 -10  -2    0.15    0.06
  -3 -10  -2    0.09    0.07
  -3 -10  -2    0.10    0.07
  -3 -10  -2    0.06    0.07
   3  10   2    0.09    0.07
   3  10   2    0.03    0.08
   3  10   2   -0.04    0.06
   3  10   2    0.12    0.07
   3  10   2    0.01    0.09
  -4 -10  -2    1.76    0.16
  -4 -10  -2    1.61    0.16
  -4 -10  -2    1.71    0.15
  -4 -10  -2    1.53    0.18
  -4 -10  -2    1.42    0.22
  -4 -10  -2    1.62    0.16
   4  10   2    1.72    0.19
   4  10   2    1.69    0.17
   4  10   2    1.65    0.18
   4  10   2    1.68    0.16
   4  10   2    1.40    0.27
   4  10   2    1.91    0.20
  -5 -10  -2    1.25    0.15
  -5 -10  -2    1.41    0.15
  -5 -10  -2    1.02    0.21
  -5 -10  -2    1.65    0.15
   5  10   2    1.26    0.19
   5  10   2    1.10    0.16
   5  10   2    1.33    0.14
   5  10   2    1.33    0.14
   5  10   2    1.18    0.15
   5  10   2    1.28    0.29
  -6 -10  -2    0.48    0.10
  -6 -10  -2    0.45    0.09
  -6 -10  -2    0.54    0.10
  -6 -10  -2    0.41    0.11
  -6 -10  -2    0.31    0.11
   6  10   2    0.57    0.13
   6  10   2    0.41    0.10
   6  10   2    0.44    0.11
   6  10   2    0.97    0.31
   6  10   2    0.54    0.14
  -7 -10  -2    0.65    0.11
  -7 -10  -2    0.59    0.11
  -7 -10  -2    0.65    0.12
  -7 -10  -2    0.46    0.10
  -7 -10  -2    0.69    0.11
   7  10   2    1.21    0.32
   7  10   2    0.46    0.11
   7  10   2    0.46    0.10
   7  10   2    0.59    0.14
   7  10   2    0.53    0.12
  -8 -10  -2    0.21    0.09
  -8 -10  -2    0.31    0.11
  -8 -10  -2    0.25    0.12
  -8 -10  -2    0.19    0.11
   8  10   2    0.90    0.33
   8  10   2    0.37    0.12
   8  10   2    0.37    0.13
  -9 -10  -2    0.23    0.11
  -9 -10  -2    0.42    0.13
  -9 -10  -2    0.39    0.14
  -9 -10  -2    0.15    0.12
   9  10   2    0.28    0.21
   9  10   2    0.72    0.36
   9  10   2    0.02    0.12
  10 -11  -2    0.19    0.16
 -10  11   2   -0.11    0.09
 -10  11   2    0.11    0.16
   9 -11  -2    0.06    0.16
  -9  11   2   -0.06    0.12
  -9  11   2   -0.04    0.08
   8 -11  -2    0.05    0.12
  -8  11   2   -0.30    0.32
  -8  11   2   -0.02    0.06
  -8  11   2   -0.16    0.09
  -8  11   2   -0.02    0.10
   7 -11  -2    0.12    0.13
  -7  11   2   -0.18    0.26
  -7  11   2   -0.10    0.08
  -7  11   2   -0.02    0.08
  -7  11   2   -0.05    0.07
   6 -11  -2    0.09    0.14
   6 -11  -2    0.15    0.13
  -6  11   2    0.03    0.09
  -6  11   2    0.01    0.07
  -6  11   2    0.30    0.26
   5 -11  -2    0.01    0.10
   5 -11  -2   -0.02    0.07
  -5  11   2    0.01    0.08
  -5  11   2   -0.09    0.24
   4 -11  -2   -0.08    0.07
   4 -11  -2    0.00    0.06
  -4  11   2   -0.05    0.06
   3 -11  -2   -0.03    0.06
   3 -11  -2    0.02    0.05
   2 -11  -2    0.00    0.05
   2 -11  -2   -0.02    0.04
   2 -11  -2   -0.02    0.05
  -2  11   2   -0.09    0.06
  -2  11   2   -0.09    0.05
  -2  11   2   -0.09    0.06
   1 -11  -2    0.01    0.06
   1 -11  -2   -0.05    0.04
  -1  11   2   -0.06    0.05
  -1  11   2   -0.02    0.06
  -1  11   2   -0.12    0.06
  -1  11   2   -0.09    0.06
   0 -11  -2    0.00    0.03
   0 -11  -2   -0.02    0.04
   0 -11  -2    0.00    0.05
   0 -11  -2    0.10    0.06
   0  11   2    0.02    0.05
   0  11   2   -0.02    0.07
   0  11   2   -0.02    0.06
   0  11   2    0.01    0.06
   0  11   2   -0.03    0.04
  -1 -11  -2    0.04    0.06
  -1 -11  -2    0.01    0.06
  -1 -11  -2   -0.07    0.05
  -1 -11  -2    0.04    0.06
  -1 -11  -2    0.08    0.04
   1  11   2   -0.03    0.06
   1  11   2    0.00    0.04
   1  11   2   -0.01    0.07
   1  11   2   -0.05    0.07
   1  11   2   -0.06    0.08
  -2 -11  -2    0.06    0.06
  -2 -11  -2    0.07    0.05
  -2 -11  -2    0.01    0.06
  -2 -11  -2   -0.04    0.06
  -2 -11  -2    0.00    0.08
   2  11   2   -0.10    0.07
   2  11   2   -0.01    0.06
   2  11   2   -0.05    0.06
   2  11   2   -0.12    0.08
   2  11   2   -0.12    0.06
   3  11   2    0.26    0.08
  -4 -11  -2   -0.02    0.08
  -4 -11  -2   -0.16    0.07
  -4 -11  -2   -0.06    0.07
  -4 -11  -2   -0.09    0.06
  -4 -11  -2    0.09    0.08
   4  11   2    0.06    0.10
   4  11   2    0.05    0.08
   4  11   2   -0.06    0.08
   4  11   2   -0.09    0.08
   4  11   2    0.00    0.08
  -5 -11  -2   -0.05    0.08
  -5 -11  -2    0.05    0.08
  -5 -11  -2    0.03    0.08
  -5 -11  -2    0.02    0.07
   5  11   2    0.32    0.09
  -6 -11  -2    0.05    0.08
  -6 -11  -2    0.00    0.07
  -6 -11  -2   -0.07    0.08
  -6 -11  -2    0.02    0.10
  -6 -11  -2   -0.06    0.09
   6  11   2   -0.13    0.09
   6  11   2    0.34    0.25
   6  11   2   -0.14    0.10
   6  11   2   -0.09    0.09
  -7 -11  -2   -0.24    0.09
  -7 -11  -2    0.04    0.08
  -7 -11  -2   -0.14    0.09
  -7 -11  -2    0.10    0.09
  -7 -11  -2   -0.19    0.10
   7  11   2   -0.15    0.11
   7  11   2    0.00    0.14
   7  11   2   -0.24    0.10
   7  11   2    0.07    0.27
  -8 -11  -2    0.08    0.09
  -8 -11  -2   -0.13    0.15
  -8 -11  -2   -0.01    0.10
  -8 -11  -2   -0.02    0.10
   8  11   2    0.08    0.11
   8  11   2   -0.06    0.12
   8  11   2    0.52    0.34
  10 -12  -2    1.30    0.23
 -10  12   2    0.78    0.13
   9 -12  -2   -0.04    0.14
  -9  12   2    0.11    0.12
  -9  12   2    0.02    0.08
   8 -12  -2    0.98    0.20
  -8  12   2    0.74    0.11
  -8  12   2    0.79    0.18
  -8  12   2    0.80    0.41
  -8  12   2    0.65    0.15
   7 -12  -2    0.05    0.13
  -7  12   2   -0.07    0.09
  -7  12   2   -0.01    0.06
  -7  12   2   -0.24    0.27
   6 -12  -2    1.96    0.23
   6 -12  -2    1.53    0.20
  -6  12   2    1.47    0.20
  -6  12   2    1.57    0.16
  -6  12   2    1.40    0.31
   5 -12  -2    1.16    0.17
   5 -12  -2    1.46    0.19
  -5  12   2    0.86    0.15
  -5  12   2    1.51    0.34
   4 -12  -2    2.65    0.21
   4 -12  -2    2.66    0.19
  -4  12   2    2.42    0.20
  -4  12   2    2.58    0.29
   3 -12  -2    0.05    0.07
   3 -12  -2    0.04    0.06
   3 -12  -2    0.08    0.07
  -3  12   2    0.00    0.07
  -3  12   2    0.24    0.07
  -3  12   2    0.12    0.07
   2 -12  -2    1.19    0.11
   2 -12  -2    1.38    0.16
   2 -12  -2    0.99    0.13
  -2  12   2    0.99    0.14
  -2  12   2    1.05    0.14
  -2  12   2    1.00    0.11
  -2  12   2    1.25    0.14
   1 -12  -2    0.50    0.11
   1 -12  -2    0.47    0.07
   1 -12  -2    0.48    0.07
  -1  12   2    0.52    0.10
  -1  12   2    0.54    0.10
  -1  12   2    0.56    0.08
  -1  12   2    0.60    0.09
   0 -12  -2    4.18    0.23
   0 -12  -2    3.87    0.20
   0 -12  -2    4.00    0.20
   0 -12  -2    4.44    0.18
   0 -12  -2    3.91    0.19
   0  12   2    4.50    0.23
   0  12   2    4.42    0.24
   0  12   2    3.88    0.22
   0  12   2    4.94    0.23
   0  12   2    4.58    0.20
  -1 -12  -2    2.91    0.15
  -1 -12  -2    2.65    0.17
  -1 -12  -2    2.59    0.16
  -1 -12  -2    2.77    0.19
  -1 -12  -2    2.76    0.17
   1  12   2    3.03    0.20
   1  12   2    2.49    0.19
   1  12   2    2.97    0.17
   1  12   2    2.92    0.18
   1  12   2    2.82    0.21
  -2 -12  -2   28.23    0.82
  -2 -12  -2   29.04    0.84
  -2 -12  -2   28.04    0.84
  -2 -12  -2   27.60    0.82
  -2 -12  -2   28.53    0.82
   2  12   2   27.52    0.84
   2  12   2   28.07    0.84
   2  12   2   27.52    0.84
   2  12   2   28.00    0.85
   2  12   2   27.41    0.95
  -3 -12  -2    1.50    0.19
  -3 -12  -2    1.43    0.16
  -3 -12  -2    1.67    0.15
  -3 -12  -2    1.43    0.15
  -3 -12  -2    1.49    0.16
   3  12   2    1.75    0.18
   3  12   2    1.69    0.19
   3  12   2    1.58    0.21
   3  12   2    1.71    0.17
   3  12   2    1.51    0.24
  -4 -12  -2    7.74    0.32
  -4 -12  -2    8.15    0.35
  -4 -12  -2    7.89    0.32
  -4 -12  -2    7.83    0.32
   4  12   2    7.42    0.33
   4  12   2    7.37    0.34
   4  12   2    7.60    0.33
   4  12   2    7.49    0.33
  -5 -12  -2    0.61    0.10
  -5 -12  -2    0.79    0.12
  -5 -12  -2    0.82    0.13
   5  12   2    0.86    0.12
   5  12   2    0.76    0.14
   5  12   2    0.74    0.13
   5  12   2    0.79    0.13
  -6 -12  -2    0.29    0.10
  -6 -12  -2    0.25    0.10
  -6 -12  -2    0.21    0.09
  -6 -12  -2    0.30    0.11
  -6 -12  -2    0.33    0.09
   6  12   2    0.19    0.12
   6  12   2    0.23    0.10
   6  12   2    0.12    0.12
   6  12   2    0.18    0.10
   6  12   2    0.13    0.12
  -7 -12  -2    1.36    0.16
  -7 -12  -2    1.58    0.19
  -7 -12  -2    1.49    0.20
  -7 -12  -2    1.38    0.16
   7  12   2    1.06    0.18
   7  12   2    0.89    0.14
   7  12   2    1.03    0.15
  -8 -12  -2    0.29    0.12
  -8 -12  -2    0.30    0.12
  -8 -12  -2    0.36    0.15
  -8 -12  -2    0.37    0.11
   8  12   2    0.52    0.12
   8  12   2    0.30    0.15
   8  12   2    0.39    0.13
   8  12   2    0.50    0.12
   9 -13  -2    0.04    0.15
  -9  13   2   -0.03    0.08
   8 -13  -2   -0.03    0.14
  -8  13   2   -0.94    0.62
  -8  13   2    0.05    0.07
  -8  13   2   -0.03    0.11
   7 -13  -2   -0.02    0.09
   7 -13  -2    0.02    0.13
  -7  13   2   -0.02    0.07
  -7  13   2   -0.22    0.26
   6 -13  -2   -0.05    0.13
   6 -13  -2   -0.01    0.09
  -6  13   2   -0.02    0.09
  -6  13   2    0.00    0.27
   5 -13  -2    0.10    0.08
   5 -13  -2    0.06    0.13
  -5  13   2   -0.02    0.09
  -5  13   2    0.29    0.32
   4 -13  -2    0.08    0.11
   4 -13  -2    0.12    0.07
  -4  13   2   -0.02    0.08
  -4  13   2    0.02    0.22
   3 -13  -2    0.10    0.07
   3 -13  -2   -0.01    0.06
   3 -13  -2    0.05    0.05
   3 -13  -2   -0.08    0.09
  -3  13   2   -0.01    0.05
  -3  13   2   -0.01    0.07
  -3  13   2    0.00    0.07
  -3  13   2    0.05    0.06
   2 -13  -2    0.16    0.07
   2 -13  -2    0.08    0.05
   2 -13  -2    0.08    0.07
  -2  13   2   -0.03    0.06
  -2  13   2    0.06    0.06
  -2  13   2    0.06    0.07
  -2  13   2   -0.01    0.08
   1 -13  -2   -0.08    0.04
   1 -13  -2   -0.07    0.06
   1 -13  -2   -0.02    0.07
  -1  13   2    0.04    0.08
  -1  13   2    0.01    0.06
  -1  13   2   -0.02    0.07
  -1  13   2    0.00    0.08
   0 -13  -2   -0.05    0.04
   0 -13  -2   -0.02    0.08
   0 -13  -2   -0.05    0.05
   0 -13  -2   -0.07    0.06
   0 -13  -2   -0.03    0.06
   0  13   2   -0.04    0.07
   0  13   2   -0.05    0.05
   0  13   2   -0.10    0.08
   0  13   2   -0.02    0.07
   0  13   2   -0.13    0.06
  -1 -13  -2   -0.03    0.06
  -1 -13  -2   -0.06    0.06
  -1 -13  -2   -0.04    0.08
  -1 -13  -2   -0.07    0.07
   1  13   2   -0.04    0.07
   1  13   2   -0.09    0.10
   1  13   2    0.06    0.08
   1  13   2   -0.11    0.06
   1  13   2    0.01    0.09
  -2 -13  -2   -0.13    0.06
  -2 -13  -2   -0.03    0.06
  -2 -13  -2   -0.03    0.07
  -2 -13  -2    0.09    0.06
  -2 -13  -2    0.01    0.09
   2  13   2   -0.04    0.10
   2  13   2    0.02    0.09
   2  13   2   -0.08    0.07
   2  13   2   -0.10    0.09
   2  13   2    0.11    0.07
  -3 -13  -2    0.22    0.08
  -3 -13  -2    0.25    0.10
  -3 -13  -2    0.23    0.08
  -3 -13  -2    0.25    0.07
   3  13   2    0.08    0.09
   3  13   2    0.11    0.12
   3  13   2    0.10    0.08
   3  13   2   -0.03    0.09
  -4 -13  -2    0.22    0.07
  -4 -13  -2    0.36    0.09
  -4 -13  -2    0.21    0.08
  -4 -13  -2    0.26    0.10
   4  13   2    0.70    0.15
   4  13   2    0.66    0.14
  -5 -13  -2    0.08    0.08
  -5 -13  -2   -0.06    0.08
  -5 -13  -2    0.01    0.07
  -5 -13  -2   -0.02    0.10
   5  13   2    0.02    0.09
   5  13   2   -0.04    0.10
   5  13   2    0.07    0.17
   5  13   2   -0.06    0.10
  -6 -13  -2   -0.06    0.08
  -6 -13  -2    0.05    0.09
  -6 -13  -2   -0.03    0.10
  -6 -13  -2   -0.07    0.09
   6  13   2   -0.20    0.09
   6  13   2   -0.10    0.10
   6  13   2   -0.10    0.13
   6  13   2    0.05    0.11
   6  13   2   -0.19    0.11
  -7 -13  -2   -0.03    0.09
  -7 -13  -2   -0.11    0.11
  -7 -13  -2   -0.10    0.11
  -7 -13  -2   -0.08    0.10
   7  13   2   -0.15    0.13
   7  13   2   -0.04    0.11
   7  13   2    0.17    0.27
   7  13   2   -0.08    0.11
   9 -14  -2    0.30    0.18
  -9  14   2    0.16    0.09
   8 -14  -2   -0.02    0.15
  -8  14   2   -0.06    0.08
   7 -14  -2    2.67    0.26
   7 -14  -2    2.68    0.28
  -7  14   2    2.64    0.39
  -7  14   2    3.29    0.28
   6 -14  -2    1.61    0.22
   6 -14  -2    1.33    0.22
  -6  14   2    1.65    0.30
   5 -14  -2    8.00    0.39
   5 -14  -2    8.06    0.37
  -5  14   2    7.54    0.38
   4 -14  -2    1.46    0.19
   4 -14  -2    1.45    0.18
  -4  14   2    1.42    0.17
  -4  14   2    1.77    0.16
   3 -14  -2   -0.01    0.06
   3 -14  -2    0.05    0.08
   3 -14  -2   -0.02    0.08
   3 -14  -2    0.10    0.10
  -3  14   2    0.03    0.08
  -3  14   2   -0.14    0.10
  -3  14   2   -0.03    0.08
  -3  14   2   -0.05    0.07
   2 -14  -2    7.53    0.28
   2 -14  -2    7.64    0.30
   2 -14  -2    7.95    0.35
  -2  14   2    7.70    0.31
  -2  14   2    8.01    0.31
  -2  14   2    7.56    0.30
  -2  14   2    7.99    0.32
   1 -14  -2    5.59    0.24
   1 -14  -2    5.14    0.22
   1 -14  -2    6.21    0.27
   1 -14  -2    5.42    0.30
  -1  14   2    5.79    0.28
  -1  14   2    6.42    0.27
  -1  14   2    5.60    0.26
  -1  14   2    6.02    0.28
   0 -14  -2   14.00    0.48
   0 -14  -2   14.20    0.46
   0 -14  -2   14.89    0.48
   0 -14  -2   15.26    0.46
   0 -14  -2   14.92    0.49
   0  14   2   14.23    0.47
   0  14   2   14.70    0.50
   0  14   2   15.22    0.50
   0  14   2   14.92    0.50
   0  14   2   15.18    0.51
  -1 -14  -2    0.27    0.08
  -1 -14  -2    0.19    0.09
  -1 -14  -2    0.16    0.06
  -1 -14  -2    0.13    0.06
  -1 -14  -2    0.13    0.06
  -2 -14  -2    1.99    0.18
  -2 -14  -2    2.01    0.17
  -2 -14  -2    1.79    0.15
  -2 -14  -2    2.07    0.17
  -2 -14  -2    1.97    0.20
   2  14   2    2.15    0.22
   2  14   2    2.36    0.20
   2  14   2    1.96    0.25
   2  14   2    1.94    0.18
   2  14   2    2.25    0.22
  -3 -14  -2    2.19    0.16
  -3 -14  -2    2.40    0.21
  -3 -14  -2    2.22    0.18
  -3 -14  -2    2.26    0.18
   3  14   2    2.22    0.20
   3  14   2    2.37    0.22
   3  14   2    1.90    0.20
   3  14   2    2.10    0.20
  -4 -14  -2    0.16    0.09
  -4 -14  -2    0.04    0.10
  -4 -14  -2    0.26    0.15
  -4 -14  -2    0.04    0.07
  -4 -14  -2    0.04    0.08
   4  14   2    0.02    0.09
   4  14   2    0.12    0.10
   4  14   2    0.10    0.10
   4  14   2   -0.01    0.11
  -5 -14  -2    3.88    0.26
  -5 -14  -2    3.33    0.23
  -5 -14  -2    4.25    0.25
  -5 -14  -2    3.64    0.24
   5  14   2    3.43    0.29
   5  14   2    3.29    0.27
   5  14   2    3.47    0.25
   5  14   2    3.55    0.27
   5  14   2    3.78    0.25
  -6 -14  -2    1.71    0.21
  -6 -14  -2    1.99    0.23
  -6 -14  -2    2.05    0.22
  -6 -14  -2    1.90    0.20
   6  14   2    1.86    0.23
   6  14   2    1.43    0.20
   6  14   2    1.53    0.20
  -7 -14  -2    1.33    0.17
  -7 -14  -2    1.65    0.21
  -7 -14  -2    1.75    0.20
  -7 -14  -2    2.08    0.24
   7  14   2    1.10    0.20
   7  14   2    1.33    0.17
   8 -15  -2   -0.11    0.15
  -8  15   2   -0.02    0.08
   7 -15  -2    0.05    0.14
   7 -15  -2   -0.04    0.09
  -7  15   2   -0.10    0.17
  -7  15   2   -0.51    0.33
   6 -15  -2   -0.03    0.14
   6 -15  -2    0.08    0.09
  -6  15   2   -0.15    0.25
  -6  15   2    0.01    0.11
   5 -15  -2    0.21    0.10
   5 -15  -2    0.16    0.12
  -5  15   2    0.54    0.15
  -4  15   2    2.44    0.18
  -4  15   2    2.61    0.19
   3 -15  -2    0.05    0.07
   3 -15  -2   -0.11    0.08
   3 -15  -2   -0.05    0.06
  -3  15   2    0.01    0.08
  -3  15   2    0.02    0.09
  -3  15   2    0.03    0.08
  -3  15   2   -0.02    0.07
   2 -15  -2   -0.12    0.06
   2 -15  -2    0.08    0.08
   2 -15  -2   -0.25    0.11
  -2  15   2   -0.12    0.08
  -2  15   2   -0.02    0.07
  -2  15   2   -0.06    0.12
  -2  15   2   -0.10    0.07
   1 -15  -2   -0.11    0.08
   1 -15  -2    0.12    0.10
   1 -15  -2    0.03    0.06
  -1  15   2   -0.03    0.08
  -1  15   2   -0.01    0.08
  -1  15   2   -0.01    0.09
  -1  15   2   -0.09    0.07
   0 -15  -2    0.04    0.05
   0 -15  -2    0.05    0.05
   0 -15  -2    0.02    0.07
   0 -15  -2    0.05    0.09
   0  15   2    0.09    0.09
   0  15   2    0.01    0.09
   0  15   2    0.04    0.06
   0  15   2    0.12    0.13
   0  15   2   -0.03    0.07
  -1 -15  -2    0.00    0.08
  -1 -15  -2   -0.02    0.09
  -1 -15  -2   -0.03    0.05
   1  15   2   -0.19    0.08
   1  15   2    0.05    0.09
   1  15   2   -0.03    0.08
   1  15   2   -0.05    0.07
   1  15   2   -0.12    0.10
  -2 -15  -2   -0.12    0.08
  -2 -15  -2   -0.04    0.08
  -2 -15  -2    0.05    0.05
  -2 -15  -2   -0.03    0.09
  -2 -15  -2    0.01    0.07
   2  15   2   -0.06    0.08
   2  15   2   -0.09    0.11
   2  15   2   -0.17    0.09
   2  15   2   -0.11    0.10
  -3 -15  -2    0.09    0.09
  -3 -15  -2    0.31    0.11
  -3 -15  -2    0.05    0.07
  -3 -15  -2    0.28    0.10
  -3 -15  -2    0.14    0.09
   3  15   2    0.08    0.11
   3  15   2    0.00    0.10
   3  15   2   -0.05    0.09
   3  15   2    0.15    0.10
  -4 -15  -2    0.45    0.10
  -4 -15  -2    0.40    0.10
  -4 -15  -2    0.40    0.11
  -4 -15  -2    0.44    0.11
   4  15   2    0.38    0.11
   4  15   2    0.22    0.12
   4  15   2    0.44    0.11
   4  15   2    0.20    0.12
  -5 -15  -2    0.00    0.08
  -5 -15  -2   -0.03    0.08
  -5 -15  -2    0.03    0.10
  -5 -15  -2   -0.01    0.11
   5  15   2   -0.07    0.11
   5  15   2   -0.06    0.12
   5  15   2   -0.12    0.12
   5  15   2   -0.01    0.11
  -6 -15  -2   -0.04    0.08
  -6 -15  -2   -0.24    0.11
   6  15   2   -0.24    0.15
   6  15   2   -0.08    0.13
   6  15   2   -0.03    0.11
   8 -16  -2    0.37    0.17
   7 -16  -2    0.41    0.14
   7 -16  -2    0.73    0.19
   6 -16  -2    0.26    0.12
   6 -16  -2    0.34    0.15
  -6  16   2    0.33    0.31
   5 -16  -2    1.83    0.24
   5 -16  -2    1.74    0.21
  -5  16   2    1.65    0.23
   4 -16  -2    1.15    0.16
   4 -16  -2    1.33    0.21
  -4  16   2    1.25    0.16
  -4  16   2    1.39    0.15
  -4  16   2    0.80    0.11
  -4  16   2    1.29    0.19
  -4  16   2    1.03    0.19
   3 -16  -2   -0.03    0.06
   3 -16  -2    0.08    0.09
   3 -16  -2    0.05    0.07
   3 -16  -2    0.08    0.11
  -3  16   2    0.16    0.08
  -3  16   2    0.02    0.09
  -3  16   2    0.21    0.08
  -3  16   2    0.19    0.10
   2 -16  -2    3.94    0.26
   2 -16  -2    3.56    0.23
  -2  16   2    3.43    0.22
  -2  16   2    3.77    0.23
  -2  16   2    3.71    0.24
  -2  16   2    3.67    0.25
   1 -16  -2    0.72    0.11
   1 -16  -2    0.36    0.10
  -1  16   2    0.74    0.16
  -1  16   2    0.30    0.09
  -1  16   2    0.26    0.10
  -1  16   2    0.47    0.10
   0 -16  -2    0.23    0.07
   0 -16  -2    0.20    0.06
   0 -16  -2    0.11    0.10
   0 -16  -2    0.18    0.08
   0  16   2    0.25    0.07
   0  16   2    0.08    0.09
   0  16   2    0.47    0.16
   0  16   2    0.19    0.12
   0  16   2    0.24    0.09
  -1 -16  -2    1.49    0.20
  -1 -16  -2    1.59    0.16
  -1 -16  -2    1.27    0.16
  -1 -16  -2    1.57    0.12
   1  16   2    1.30    0.15
   1  16   2    1.24    0.14
   1  16   2    1.11    0.17
   1  16   2    1.34    0.15
   1  16   2    1.36    0.17
  -2 -16  -2    1.61    0.17
  -2 -16  -2    1.41    0.14
  -2 -16  -2    1.49    0.17
  -2 -16  -2    1.47    0.19
   2  16   2    1.42    0.18
   2  16   2    1.43    0.19
   2  16   2    1.12    0.16
   2  16   2    1.22    0.15
   2  16   2    1.91    0.21
  -3 -16  -2    3.50    0.26
  -3 -16  -2    3.11    0.19
  -3 -16  -2    3.34    0.22
  -3 -16  -2    3.51    0.24
  -3 -16  -2    3.69    0.24
   3  16   2    3.41    0.26
   3  16   2    3.12    0.25
   3  16   2    3.63    0.29
   3  16   2    3.20    0.26
   3  16   2    3.39    0.25
  -4 -16  -2    0.11    0.10
  -4 -16  -2    0.08    0.08
  -4 -16  -2   -0.09    0.09
  -4 -16  -2    0.15    0.12
   4  16   2   -0.08    0.12
   4  16   2   -0.04    0.10
   4  16   2    0.02    0.12
   4  16   2    0.01    0.12
  -5 -16  -2    1.12    0.17
  -5 -16  -2    1.36    0.19
  -5 -16  -2    1.18    0.17
   5  16   2    1.29    0.20
   5  16   2    0.94    0.16
   5  16   2    1.03    0.18
  -6 -16  -2    0.27    0.11
  -6 -16  -2    0.35    0.12
  -6 -16  -2    0.34    0.13
   6  16   2    0.61    0.14
   7 -17  -2   -0.09    0.14
   7 -17  -2   -0.18    0.10
   6 -17  -2   -0.06    0.13
   6 -17  -2   -0.03    0.11
   5 -17  -2    0.09    0.13
   5 -17  -2    0.02    0.09
  -5  17   2    0.11    0.10
   4 -17  -2    0.29    0.10
  -4  17   2    0.39    0.09
  -4  17   2    0.31    0.11
  -4  17   2    0.33    0.09
  -4  17   2    0.16    0.09
  -4  17   2    0.31    0.11
   3 -17  -2    0.04    0.08
   3 -17  -2   -0.02    0.13
   3 -17  -2   -0.02    0.09
  -3  17   2    0.22    0.09
  -3  17   2    0.02    0.09
  -3  17   2    0.10    0.10
   2 -17  -2    0.08    0.07
   2 -17  -2    0.02    0.08
   2 -17  -2    0.07    0.09
  -2  17   2    0.14    0.09
  -2  17   2    0.08    0.09
  -2  17   2    0.14    0.10
  -2  17   2    0.02    0.09
   1 -17  -2    0.07    0.08
   1 -17  -2    0.15    0.08
   1 -17  -2    0.04    0.09
  -1  17   2    0.06    0.10
  -1  17   2    0.17    0.12
  -1  17   2    0.08    0.10
  -1  17   2   -0.07    0.08
   0 -17  -2    0.09    0.08
   0 -17  -2    0.07    0.09
   0 -17  -2    0.08    0.08
   0 -17  -2    0.01    0.06
   0  17   2    0.07    0.09
   0  17   2   -0.05    0.07
   0  17   2    0.21    0.11
   0  17   2    0.14    0.11
   0  17   2   -0.03    0.14
  -1 -17  -2   -0.01    0.10
  -1 -17  -2    0.05    0.08
  -1 -17  -2   -0.05    0.07
  -1 -17  -2    0.05    0.08
  -1 -17  -2   -0.05    0.05
   1  17   2   -0.04    0.10
   1  17   2   -0.03    0.09
   1  17   2    0.12    0.12
   1  17   2    0.05    0.10
   1  17   2    0.15    0.12
  -2 -17  -2    0.13    0.09
  -2 -17  -2   -0.01    0.06
  -2 -17  -2    0.04    0.09
  -2 -17  -2   -0.07    0.11
  -2 -17  -2    0.21    0.14
   2  17   2    0.05    0.11
   2  17   2   -0.02    0.12
   2  17   2    0.08    0.09
   2  17   2   -0.03    0.10
   2  17   2    0.02    0.12
  -3 -17  -2    0.15    0.10
  -3 -17  -2    0.00    0.10
  -3 -17  -2    0.02    0.09
   3  17   2   -0.12    0.11
   3  17   2   -0.07    0.11
   3  17   2    0.05    0.12
   3  17   2   -0.14    0.16
  -4 -17  -2    0.15    0.10
  -4 -17  -2    0.18    0.11
  -4 -17  -2    0.10    0.08
   4  17   2    0.15    0.13
   4  17   2    0.05    0.15
   4  17   2   -0.15    0.12
   4  17   2    0.34    0.13
  -5 -17  -2   -0.08    0.11
  -5 -17  -2    0.16    0.13
  -5 -17  -2   -0.09    0.08
   5  17   2    0.05    0.13
   5  17   2    0.06    0.16
   6 -18  -2    0.25    0.14
   5 -18  -2   -0.01    0.14
   5 -18  -2   -0.08    0.10
  -5  18   2    0.01    0.10
  -5  18   2   -0.07    0.16
   4 -18  -2    0.14    0.08
   4 -18  -2    0.04    0.09
  -4  18   2   -0.08    0.10
  -4  18   2    0.05    0.11
  -4  18   2    0.03    0.09
  -4  18   2    0.02    0.08
   3 -18  -2    1.44    0.16
   3 -18  -2    1.39    0.22
  -3  18   2    1.62    0.22
  -3  18   2    1.42    0.19
  -3  18   2    1.71    0.19
  -3  18   2    1.15    0.14
   2 -18  -2    0.31    0.10
   2 -18  -2    0.10    0.09
   2 -18  -2    0.35    0.09
  -2  18   2    0.32    0.12
  -2  18   2    0.31    0.10
  -2  18   2    0.31    0.12
  -2  18   2    0.35    0.11
   1 -18  -2    0.01    0.09
   1 -18  -2    0.02    0.08
   1 -18  -2    0.08    0.11
  -1  18   2    0.09    0.12
  -1  18   2   -0.02    0.12
  -1  18   2    0.10    0.11
  -1  18   2   -0.01    0.11
   0 -18  -2    0.72    0.14
   0 -18  -2    0.59    0.11
   0 -18  -2    0.64    0.12
   0 -18  -2    0.65    0.13
   0 -18  -2    0.62    0.09
   0  18   2    0.69    0.13
   0  18   2    0.26    0.12
   0  18   2    0.60    0.13
   0  18   2    0.52    0.13
  -1 -18  -2    0.58    0.09
  -1 -18  -2    0.69    0.15
  -1 -18  -2    0.66    0.12
   1  18   2    0.56    0.13
   1  18   2    0.41    0.11
   1  18   2    0.54    0.14
   1  18   2    0.40    0.13
   1  18   2    0.59    0.15
  -2 -18  -2    0.47    0.09
  -2 -18  -2    0.74    0.13
  -2 -18  -2    0.52    0.11
  -2 -18  -2    0.63    0.14
   2  18   2    0.52    0.15
   2  18   2    0.35    0.11
   2  18   2    0.54    0.16
   2  18   2    0.76    0.15
  -3 -18  -2   -0.06    0.12
  -3 -18  -2   -0.04    0.07
  -3 -18  -2    0.07    0.10
   3  18   2    0.10    0.14
   3  18   2   -0.07    0.13
   3  18   2    0.00    0.12
   3  18   2   -0.26    0.13
  -4 -18  -2    0.68    0.11
  -4 -18  -2    0.75    0.17
  -4 -18  -2    0.81    0.15
   4  18   2    0.56    0.22
   4  18   2    0.54    0.17
   4  18   2    0.72    0.19
   6 -19  -2   -0.12    0.12
   6 -19  -2    0.22    0.14
   5 -19  -2   -0.14    0.14
   5 -19  -2    0.04    0.18
  -5  19   2   -0.04    0.11
  -5  19   2    0.05    0.11
   4 -19  -2   -0.15    0.08
   4 -19  -2    0.01    0.10
  -4  19   2   -0.13    0.09
  -4  19   2   -0.04    0.12
  -4  19   2    0.13    0.10
  -4  19   2   -0.05    0.11
   3 -19  -2    0.06    0.10
   3 -19  -2   -0.15    0.11
   3 -19  -2    0.05    0.10
  -3  19   2   -0.11    0.12
  -3  19   2    0.03    0.10
  -3  19   2    0.04    0.12
   2 -19  -2    0.03    0.11
   2 -19  -2   -0.10    0.09
  -2  19   2    0.09    0.10
  -2  19   2   -0.02    0.12
  -2  19   2   -0.05    0.11
  -2  19   2    0.08    0.11
   1 -19  -2   -0.01    0.09
   1 -19  -2   -0.15    0.11
  -1  19   2    0.07    0.11
  -1  19   2    0.16    0.12
  -1  19   2    0.06    0.12
  -1  19   2   -0.02    0.10
   0 -19  -2    0.00    0.11
   0 -19  -2   -0.03    0.08
   0 -19  -2   -0.01    0.09
   0 -19  -2   -0.09    0.11
   0  19   2   -0.09    0.12
   0  19   2   -0.11    0.11
   0  19   2   -0.07    0.11
  -1 -19  -2    0.01    0.12
  -1 -19  -2    0.01    0.10
  -1 -19  -2   -0.09    0.10
   1  19   2    0.09    0.14
   1  19   2   -0.18    0.12
   1  19   2   -0.10    0.09
   1  19   2    0.11    0.13
  -2 -19  -2   -0.06    0.06
  -2 -19  -2   -0.02    0.13
  -2 -19  -2    0.09    0.10
   2  19   2    0.33    0.15
   2  19   2   -0.16    0.11
   2  19   2    0.06    0.15
   2  19   2   -0.04    0.15
  -3 -19  -2   -0.10    0.10
  -3 -19  -2   -0.13    0.13
  -3 -19  -2    0.10    0.08
   3  19   2   -0.05    0.13
   3  19   2   -0.27    0.14
   3  19   2   -0.02    0.13
   4 -20  -2    0.33    0.12
  -4  20   2    0.57    0.14
  -4  20   2    0.74    0.13
  -4  20   2    0.62    0.12
  -4  20   2    0.65    0.15
   3 -20  -2   -0.08    0.11
   3 -20  -2    0.00    0.13
  -3  20   2    0.15    0.11
  -3  20   2    0.01    0.12
  -3  20   2    0.07    0.13
  -3  20   2   -0.05    0.11
   2 -20  -2    3.96    0.29
   2 -20  -2    3.72    0.31
  -2  20   2    4.28    0.27
  -2  20   2    3.67    0.30
  -2  20   2    3.33    0.34
   1 -20  -2    1.81    0.27
   1 -20  -2    2.59    0.26
  -1  20   2    2.14    0.29
  -1  20   2    2.26    0.28
  -1  20   2    2.04    0.25
   0 -20  -2    0.72    0.13
   0 -20  -2    0.54    0.19
   0 -20  -2    0.78    0.12
   0  20   2    0.51    0.15
   0  20   2    0.59    0.22
   0  20   2    0.93    0.17
  -1 -20  -2    0.19    0.10
  -1 -20  -2    0.00    0.13
  -1 -20  -2    0.28    0.11
   1  20   2    0.14    0.17
   1  20   2    0.24    0.12
   1  20   2    0.03    0.23
   1  20   2    0.05    0.11
  -2 -20  -2   -0.06    0.11
  -2 -20  -2   -0.02    0.07
  -2 -20  -2    0.00    0.14
   2  20   2   -0.01    0.14
   2  20   2   -0.04    0.13
   2  20   2   -0.26    0.13
   2  20   2   -0.21    0.16
   2 -21  -2   -0.07    0.15
  -2  21   2   -0.05    0.13
  -2  21   2   -0.11    0.15
  -2  21   2   -0.03    0.12
   1 -21  -2   -0.18    0.14
   1 -21  -2   -0.10    0.11
  -1  21   2   -0.08    0.18
  -1  21   2    0.06    0.15
  -1  21   2    0.12    0.11
   1  21  -3    0.08    0.16
   1  21  -3    0.11    0.15
   1  21  -3   -0.07    0.12
  -1 -21   3   -0.26    0.12
  -1 -21   3   -0.15    0.11
  -1 -21   3   -0.08    0.10
   0  21  -3   -0.19    0.11
   0  21  -3   -0.23    0.12
   0  21  -3    0.07    0.18
   0  21  -3    0.23    0.16
   0 -21   3   -0.07    0.10
   0 -21   3    0.23    0.13
   0 -21   3   -0.14    0.13
  -1  21  -3    0.12    0.14
  -1  21  -3   -0.09    0.10
  -1  21  -3   -0.08    0.18
  -1  21  -3   -0.16    0.11
   1 -21   3   -0.02    0.12
   1 -21   3   -0.12    0.11
   1 -21   3    0.08    0.13
  -2  21  -3   -0.03    0.10
  -2  21  -3   -0.03    0.11
  -2  21  -3    0.42    0.14
  -2  21  -3   -0.04    0.14
   2 -21   3   -0.09    0.13
   2 -21   3    0.07    0.11
   2 -21   3   -0.01    0.13
  -3  21  -3   -0.11    0.13
  -3  21  -3    0.03    0.12
  -3  21  -3   -0.12    0.15
  -3  21  -3    0.09    0.10
   3 -21   3   -0.09    0.12
   3 -21   3    0.10    0.12
   3 -21   3   -0.16    0.13
   3  20  -3    0.59    0.16
   3  20  -3    0.56    0.18
   3  20  -3    0.63    0.16
  -3 -20   3    0.60    0.18
  -3 -20   3    0.62    0.11
  -3 -20   3    0.60    0.17
   2  20  -3    0.59    0.16
   2  20  -3    0.33    0.19
   2  20  -3    0.96    0.17
   2  20  -3    0.37    0.14
  -2 -20   3    0.40    0.15
  -2 -20   3    0.54    0.11
  -2 -20   3    0.40    0.13
  -2 -20   3    0.63    0.14
   1  20  -3    0.91    0.19
   1  20  -3    1.14    0.17
   1  20  -3    0.97    0.15
   1  20  -3    0.81    0.20
  -1 -20   3    1.05    0.14
  -1 -20   3    1.04    0.17
  -1 -20   3    1.39    0.21
  -1 -20   3    0.60    0.13
   0  20  -3    0.33    0.14
   0  20  -3    0.14    0.11
   0  20  -3    0.29    0.14
   0  20  -3    0.31    0.12
   0 -20   3    0.23    0.11
   0 -20   3    0.46    0.11
   0 -20   3    0.37    0.14
  -1  20  -3    0.09    0.14
  -1  20  -3    0.16    0.12
  -1  20  -3    0.13    0.10
  -1  20  -3    0.20    0.13
   1 -20   3    0.18    0.12
   1 -20   3   -0.01    0.11
  -2  20  -3    0.17    0.09
  -2  20  -3    0.05    0.13
  -2  20  -3    0.21    0.13
  -2  20  -3    0.10    0.10
   2 -20   3    0.04    0.12
   2 -20   3    0.07    0.11
   2 -20   3    0.27    0.12
  -3  20  -3    2.28    0.21
  -3  20  -3    2.94    0.23
  -3  20  -3    2.68    0.26
  -3  20  -3    3.19    0.29
  -3  20  -3    2.96    0.25
   3 -20   3    2.82    0.25
   3 -20   3    2.65    0.24
   3 -20   3    2.42    0.28
  -4  20  -3    0.48    0.16
  -4  20  -3    0.49    0.14
  -4  20  -3    0.57    0.11
  -4  20  -3    0.38    0.11
  -4  20  -3    0.38    0.13
   4 -20   3    0.50    0.12
   4 -20   3    0.36    0.13
   4 -20   3    0.59    0.17
  -5  20  -3   -0.10    0.08
  -5  20  -3   -0.27    0.12
  -5  20  -3   -0.17    0.08
  -5  20  -3   -0.22    0.11
  -5  20  -3   -0.07    0.12
   5 -20   3   -0.03    0.15
   5 -20   3   -0.22    0.12
   4  19  -3   -0.06    0.16
   4  19  -3    0.00    0.15
  -4 -19   3    0.12    0.13
  -4 -19   3    0.04    0.09
  -4 -19   3    0.20    0.14
   3  19  -3    0.28    0.15
   3  19  -3    0.07    0.26
   3  19  -3   -0.06    0.11
   3  19  -3   -0.05    0.12
  -3 -19   3   -0.08    0.07
  -3 -19   3    0.19    0.11
  -3 -19   3   -0.09    0.13
   2  19  -3   -0.05    0.12
   2  19  -3   -0.14    0.11
   2  19  -3   -0.08    0.20
   2  19  -3   -0.22    0.14
  -2 -19   3    0.35    0.11
  -2 -19   3   -0.14    0.12
  -2 -19   3   -0.16    0.09
  -2 -19   3    0.03    0.07
  -2 -19   3    0.10    0.11
   1  19  -3   -0.08    0.10
   1  19  -3    0.14    0.12
   1  19  -3    0.03    0.13
   1  19  -3   -0.08    0.13
  -1 -19   3    0.10    0.11
  -1 -19   3    0.00    0.09
  -1 -19   3    0.15    0.10
  -1 -19   3   -0.15    0.12
   0  19  -3   -0.04    0.11
   0  19  -3   -0.02    0.13
   0  19  -3   -0.09    0.12
   0  19  -3   -0.15    0.09
   0  19  -3   -0.10    0.11
   0 -19   3    0.06    0.09
   0 -19   3    0.02    0.09
   0 -19   3   -0.09    0.09
[truncated: 3,416,885 more chars]
